# Supplementary material for: Molecular subtypes of Adenovirus-associated acute respiratory infection outbreak in children in Northern Vietnam and risk factors of more severe cases
Source: PLoS Negl Trop Dis. 2023 Nov 7;17(11):e0011311. doi: 10.1371/journal.pntd.0011311 (PMC10655982; doi:10.1371/journal.pntd.0011311)
Supplement: S1 Data — (XLSX) [file pntd.0011311.s003.xlsx]

## Sheet: Figure 1
ID	Sequence	Type
AB685369.1| Human adenovirus 2 gene hexon, partial cds, strain: 11_02194/Mongolia/hexon	CCTGTGAGTGGGAACAAACCGAAGATAGCGGCCGGGCAGTTGCCGAGGATGAAGAAGAGGAAGATGAAATGAAGAAGAGGAAGAAGAAGAGCAAAACGCTCGAGATCAGGCTACTAAGAAAACACATGTCTATGCCCGGCTCCTTTGTCTGGAGAAACAATTACAAAAAGCGGGCTACAAATAGGATCAGACAATGCAGAAACACAGCTAAACCTGTATACGCAGATCCTTCCTATCAACCAGAACCTCAAATTGGCGAATCTCAGTGGAACGAACTGATGCTAATGCGGCAGGAGGGAGAGTGCTTAAAAAAACAACTCCCATGAAACCATGCTATGGATCTTTGCCAGGCCTACAAATCCTTTTGGTGGTCAATCCGTTCTGGTTCCGGATGAAAAA…	C2
KC570896.1| Human adenovirus 2 strain N1985/TW/07 hexon gene, partial cds	ACCCCACGGTGGCACCTACGCACGACGTAACCACAGACCGGTCCCAGCGTTTGACGCTGCGGTTCATCCTGTGGACCGCGAGGATACCGCGTACTCGTACAAAGCGCGGTTCACCCTGGCTGTGGGTGACAACCGTGGCTTGATATGGCTTCCACGTATTTTGACATCCGCGGCGTGCTGGACAGGGGGCCTACTTTTAAGCCCTATCCGGCACTGCCTACAACGCTCTAGCTCCCAAGGGCGCTCCTAACTCCTGTGAGTGGGAACAAACCGAAATAGCGGCCGGGCAGTTGCCGAGGATGAAGAAGAGGAAGATGAAGATGAAGAAGAGGAAGAAGAAGAGCAAACGCTCGAGATCAGGCTACTAAGAAAACACATGTCTATGCCCAGGCTCCTTTG…	C2
KC570906.1| Human adenovirus 3 strain N78/TW/03 hexon gene, partial cds	GGGGGGTGCTTGATAGAGGTCCTAGCTTCAAGCCATATCCGGCACAGCTTACAATTCACTCGCTCCTAAGGGCGCGCCCAATACATCTCAGTGGATAGTTACAACGATCGAGACAATGCAGTAACTACCACCACAAACACATTTGGCATTGCTTCCATGAAGGGAGACAATATTATAAAGAAGGTTTGCAAATTGGGAAAGACATTACCACTACTGAAGGAGAAGAAAAGCCCATTTATGCCGAAAAACATATCAGCCAGAGCCTCAAGTTGGAGAAGAATCATGGACTGATACTGATGGAACAAATGAAAAGTTGGTGGAAGAGCCCTTAAACCAGCTACCAACATGAAGCCATGCTACGGGTCTTTTGCAAGACCTACAACATAAAAGGGGGCCAAG…	B3
KR090803.1| Human adenovirus 3 isolate GZ_31_2011 hexon gene, partial cds	GTGCTTGATAGAGGTCCTAGCTTCAAGCCATATTCCGGCACAGCTTACAATTCACTGCTCCTAAGGGCGCGCCCAATACATCTCAGTGGATAGTTACAACGAATCGAGACAATGCAGTAACTACCCCACAAACACATTTGGCATTGCTTCCATGAAGGGAGACAATATTACTAAAGAAGGTTTGCAAATTGGGAAGACATTACCACTACTGAAGGAGAAGAAAAGCCCATTTATGCCGATAAAACATATCAGCCAGAGCCTCAGTTGGAGAAGAATCATGGACTGATACTGATGGAACAAATGAAAAGTTTGGTGGAAGAGCCCTTAAACCACTACCAACATGAAGCCATGCTACGGGTCTTTTGCAAGACCTACAAACATAAAAGGGGGCCAAGCTAA…	B3
KU145024.1| Human adenovirus 2 isolate HAdV2/01636/MYS/2012 hexon gene, partial cds	GCTTTGACATGCGGGGGGTGCTGGACAGGGGGCCTACTTTTAAGCCCTACTCCGGCACTGCCTACAACCTCTAGCTCCCAAGGGCGCTCCTAACTCCTGTGAGTGGGAACAAACCGAAGATAGCGGCCGGGCAGTTGCGAGGATGAAGAAGAGGAAGATGAAGATGAAGAAGAGGAAGAAGAAGAGCAAAACGCTCGAGATCAGGCACTAAGAAAACACATGTCTATGCCCAGGCTCCTTTGTCTGGAGAAACAATTACAAAAAGCGGGCTACAATAGGATCAGACAATGCAGAAACACAAGCTAAACCTGTATACGCAGATCCTTCCTATCAACCAGAACCTCAATTGGCGAATCTCAGTGGAACGAAGCTGATGCTAATGCGGCAGGAGGGAGAGTG…	C2
KU145029.1| Human adenovirus 2 isolate HAdV2/17102/MYS/2011 hexon gene, partial cds	GCTTTGACATGCGGGGGGTGCTGGACAGGGGGCCTACTTTTAAGCCCTACTCCGGCACTGCCTACAACCTCTAGCTCCCAAGGGCGCTCCTAACTCCTGTGAGTGGGAACAAACCGAAGATAGCGGCCGGGCAGTTGCGAGGATGAAGAAGAGGAAGATGAAGATGAAGAAGAGGAAGAAGAAGAGCAAAACGCTCGAGATCAGGCACTAAGAAAACACATGTCTATGCCCAGGCTCCTTTGTCTGGAGAAACAATTACAAAAAGCGGGCTACAATAGGATCAGACAATGCAGAAACACAAGCTAAACCTGTATACGCAGATCCTTCCTATCAACCAGAACCTCAATTGGCGAATCTCAGTGGAACGAAGCTGATGCTAATGCGGCAGGAGGGAGAGTG…	C2
KU145046.1| Human adenovirus B3 isolate HAdV3/41362/MYS/2011 hexon gene, partial cds	GGGGGGTGCTGGATAGAGGTCCTAGCTTCAAGCCATATTCCGGCACAGCTTACAATTCACTCGCTCCTAGGGCGCGCCCAATACATCTCAGTGGATAGTTACAACGAATCGAGACAATGCAGTAACTACCACCACAACACATTTGGCATTGCTTCCATGAAGGGAGACAATATTACTAAAGAAGGTTTGCAAATTGGGAAAGACATACCACTACTGAAGGAGAAGAAAAGCCCATTTATGCCGATAAAACATATCAGCCAGAGCCTCAAGTTGGAAAGAATCATGGACTGATACTGATGGAACAAATGAAAAGTTTGGTGGAAGAGCCCTTAAACCAGCTACCACATGAAGCCATGCTACGGGTCTTTTGCAAGACCTACAAACATAAAAGGGGGCCAA…	B3
KU145058.1| Human adenovirus 7 isolate HAdV7/52792/MYS/2012 hexon gene, partial cds	GGGGGGTGCTGGATAGAGGTCCTAGCTTCAAGCCATATTCCGGCACAGCTTACAATTCACTGGCTCCTAGGGCGCGCCTAACACATCTCAGTGGATAGTTACAACGGGAGAAGACAATGCCACCACATACACATTTGCATTGCTTCCACGAAGGGAGACAATATTACTAAGGAAGGTTTAGAAATTGGGAAAGACATTACTGCAGAAACAAGCCCATTTATGCCGATAAAACATATCAGCCAGAGCCTCAAGTTGGAGAAGAATCATGGACTGATTTGATGGAACAAATGAAAAATTTGGAGGTAGAGCTCTTAAACCAGCTACTAAAATGAAGCCATGCTACGGTCTTTTGCAAGACCTACAAACATAAAAGGGGGCCAAGCTAAAAACAGAAAAGTA…	B7
KU145113.1| Human adenovirus 7 isolate HAdV7/22532/MYS/2013 hexon gene, partial cds	GGGGGGTGCTGGATAGAGGTCCTAGCTTCAAGCCATATTCCGGCACAGCTTACAATTCACTGGCTCCTAGGGCGCGCCTAACACATCTCAGTGGATAGTTACAACGGGAGAAGACAATGCCACCACATACACATTTGCATTGCTTCCACGAAGGGAGACAATATTACTAAGGAAGGTTTAGAAATTGGGAAAGACATTACTGCAGAAACAAGCCCATTTATGCCGATAAAACATATCAGCCAGAGCCTCAAGTTGGAGAAGAATCATGGACTGATTTGATGGAACAAATGAAAAATTTGGAGGTAGAGCTCTTAAACCAGCTACTAAAATGAAGCCATGCTACGGTCTTTTGCAAGACCTACAAACATAAAAGGGGGCCAAGCTAAAAACAGAAAAGTA…	B7
MH322419.1| Human mastadenovirus C isolate human/Xizang-CHN/HFMD-134/2015 hexon protein gene, partial cds	TGGCTACCCCTTCGATGATGCCGCAGTGGTCTTACATGCACATCTCGGGCCAGGACGCCTCGGAGTACTGAGCCCCGGGCTGGTGCAGTTTGCCCGCGCCACCGAGACGTACTTCAGCCTGAATAACAAATTTAGAACCCCACGGTGGCACCTACGCACGACGTAACCACAGACCGGTCCCAGCGTTTGACGCTGCGGTTCATCCCGTGGACCGCGAGGATACCGCGTACTCGTACAAAGCGCGGTTCACCCTGGCTGTGGGTGACAACCGTGTGTTGATATGGCTTCCACGTACTTTGACATCCGCGGCGTGCTGGACAGGGGGCCTACTTTTAAGCCCTACTCGGCACTGCCTACAACGCTCTAGCTCCCAAGGGCGCTCCTAACTCCTGTGAGTGG…	C2
MH322442.1| Human mastadenovirus C isolate human/Yunnan-CHN/9148/2013 hexon protein gene, partial cds	TGGCTACCCCTTCGATGATGCCGCAGTGGTCTTACATGCACATCTCGGGCCAGGACGCCTCGGAGTACTGAGCCCCGGGCTGGTGCAGTTTGCCCGCGCCACCGAGACGTACTTCAGCCTGAATAACAAGTTTAGAACCCCACGGTGGCACCTACGCACGACGTAACCACAGACCGGTCCCAGCGTTTGACGCTGCGGTTCATCCCGTGGACCGCGAGGATACCGCGTACTCGTACAAAGCGCGGTTCACCCTGGCTGTGGGTGACAACCGTGTGTTGATATGGCTTCCACGTACTTTGACATCCGCGGCGTGCTGGACAGGGGGCCTACTTTTAAGCCCTACTCGGCACTGCCTACAACGCTCTAGCTCCCAAGGGCGCTCCTAACTCCTGTGAGTGG…	C2
MK736411.1| Human adenovirus B3 isolate B3/Shenzhen173/CHN/2016 hexon gene, partial cds	ACTCCGGCACAGCTTACAATTCACTCGCTCCTAAGGGCGCGCCCAATACATCTCAGTGGATAGTTACACGAATCGAGACAATGCAGTAACTACCACCACAAACACATTTGGCATTGCTTCCATGAAGGGAGACAATATACTAAAGAAGGTTTGCAAATTGGGAAAGACATTACCACTACTGAAGGAGAAGAAAAGCCCATTTATGCGATAAAACATATCAGCCAGAGCCTCAAGTTGGAGAAGAATCATGGACTGATACTGATGGAACAAATGAAAGTTTGGTGGAAGAGCCCTTAAACCAGCTACCAACATGAAGCCATGCTACGGGTCTTTTGCAAGACCTAAAACATAAAAGGGGGCCAAGCTAAAAACAGAAAAGTAAAACCAACAACCGAAGGA…	B3
MK736413.1| Human adenovirus B3 isolate B3/Shenzhen027/CHN/2017 hexon gene, partial cds	ACTCCGGCACAGCTTACAATTCACTCGCTCCTAAGGGCGCGCCCAATACATCTCAGTGGATAGTTACACGAATCGAGACAATGCAGTAACTACCACCACAAACACATTTGGCATTGCTTCCATGAAGGGAGACAATATACTAAAGAAGGTTTGCAAATTGGGAAAGACATTACCACTACTGAAGGAGAAGAAAAGCCCATTTATGCGATAAAACATATCAGCCAGAGCCTCAAGTTGGAGAAGAATCATGGACTGATACTGATGGAACAAATGAAAGTTTGGTGGAAGAGCCCTTAAACCAGCTACCAACATGAAGCCATGCTACGGGTCTTTTGCAAGACCTAAAACATAAAAGGGGGCCAAGCTAAAAACAGAAAAGTAAAACCAACAACCGAAGGA…	B3
MK736434.1| Human adenovirus 7 isolate B7/Shenzhen038/CHN/2018 hexon gene, partial cds	CCTATTCCGGCACAGCTTACAATTCACTGGCTCCTAAGGGCGCGCCTAACACATCTCAGTGGATAGTTCAACGGGAGAAGACAATGCCACCACATACACATTTGGCATTGCTTCCACGAAGGGAGACAATATTACTAGGAAGGTTTAGAAATTGGGAAAGACATTACTGCAGACAACAAGCCCATTTATGCCGATAAAACATATCACCAGAGCCTCAAGTTGGAGAAGAATCATGGACTGATATTGATGGAACAAATGAAAAATTTGGAGGTAGACTCTTAAACCAGCTACTAAAATGAAGCCATGCTACGGGTCTTTTGCAAGACCTACAAACATAAAAGGGGCCAAGCTAAAAACAGAAAAGTAACACCAACCGAAGGAGATGTTGAAGCTGAGGAG…	B7
MK847517.1| Human mastadenovirus B isolate Human/China/Shanghai/3496/3[P3H3F3]/2009, complete genome	TTCGGGGGGTGCTTGATAGAGGTCCTAGCTTCAAGCCATTTCCGGCACAGCTTACAATTCACTCGCTCCTAAGGGCGCGCCCAATACATCTCAGTGGATAGTTACAACAATCGAGACAATGCAGTAACTACCACCACAAACACATTTGGCATTGCTTCCATGAAGGGAGACAATATTCTAAAGAAGGTTTGCAAATTGGGAAAGACATTACCACTACTGAAGGAGAAGAAAAGCCCATTTATGCCGTAAAACATATCAGCCAGAGCCTCAAGTTGGAGAAGAATCATGGACTGATACTGATGGAACAAATGAAAATTTGGTGGAAGAGCCCTTAAACCAGCTACCAACATGAAGCCATGCTACGGGTCTTTTGCAAGACCTACAACATAAAAGGGGGCC…	B3
MK883612.1| Human mastadenovirus B isolate Human/China/Shanghai/6138/7/2014[P7H7F7], complete genome	GGGGGGTGCTTGATAGAGGTCCTAGCTTCAAGCCATATTCCGGCACAGCTTACAATCACTGGCTCCTAAGGGCGCGCCTAACACATCTCAGTGGATAGTTACAACGGGAGAAGACAATGCCACCAATACACATTTGGCATTGCTTCCACGAAGGGAGACAATATTACTAAGGAAGGTTTAGAAATTGGGAAAGAATTACTGCAGACAACAAGCCCATTTATGCCGATAAAACATATCAGCCAGAGCCTCAAGTTGGAGAAGAACATGGACTGATATTGATGGAACAAATGAAAAATTTGGAGGTAGAGCTCTTAAACCAGCTACTAAAATGAGCCATGCTACGGGTCTTTTGCAAGACCTACAAACATAAAAGGGGGCCAAGCTAAAAACAGAAAAGTA…	B7
MK913810.1| Human adenovirus 2 isolate BA_24-2008 hexon gene, partial cds	ACGCTCTAGCTCCCAAGGGCGCTCCTAACTCCTGTGAGTGGGAACAAACCGAAGATAGCGGCCGGGCATTGCCGAGGATGAAGAAGAGGAAGATGAAGATGAAGAAGAGGAAGAAGAAGAGCAAAACGCTCGAGATCGGCTACTAAGAAAACACATGTCTATGCCCAGGCTCCTTTGTCTGGAGAAACAATTACAAAAAGCGGGCTCAAATAGGATCAGACAATGCAGAAACACAAGCTAAACCTGTATACGCAGATCCTTCCTATCAACCAGAACTCAAATTGGCGAATCTCAGTGGAACGAAGCTGATGCTAATGCGGCAGGAGGGAGAGTGCTTAAAAAAAAACTCCCATGAAACCATGCTATGGATCTTATGCCAGGCCTACAAATCCTTTTGGT…	C2
MK913813.1| Human adenovirus B3 isolate BA_279-2008 hexon gene, partial cds	ATTCACTCGCTCCTAAGGGCGCGCCCAATACATCTCAGTGGATAGTTACAACGAATCGAGACAATGCATAACTACCACCACAAACACATTTGGCATTGCTTCCATGAAGGGAGACAATATTACTAAAGAAGGTTTGCAATTGGGAAAGACATTACCACTACTGAAGGAGAAGAAAAGCCCATTTATGCCGATAAAACATATCAGCCGAGCCTCAAGTTGGAGAAGAATCATGGACTGATACTGATGGAACAAATGAAAAGTTTGGTGGAAGAGCCTTAAACCAGCTACCAACATGAAGCCATGCTACGGGTCTTTTGCAAGACCTACAAACATAAAAGGGGGCCAGCTAAAAACAGAAAAGTAAAACCAACAACCGAAGGAGGGGTTGAAACTGAGGAA…	B3
MN011575.1| Human mastadenovirus B isolate SH6220, complete genome	CATTAGGGGGGTGCTTGATAGAGGTCCTAGCTTCAAGCCATATTCCGGCACAGCTTACATTCACTGGCTCCTAAGGGCGCGCCTAACACATCTCAGTGGATAGTTACAACGGGAGAAGACAATGCCACACATACACATTTGGCATTGCTTCCACGAAGGGAGACAATATTACTAAGGAAGGTTTAGAAATTGGGAAGACATTACTGCAGACAACAAGCCCATTTATGCCGATAAAACATATCAGCCAGAGCCTCAAGTTGGAGAAAATCATGGACTGATATTGATGGAACAAATGAAAAATTTGGAGGTAGAGCTCTTAAACCAGCTACTAAAAGAAGCCATGCTACGGGTCTTTTGCAAGACCTACAAACATAAAAGGGGGCCAAGCTAAAAACAGAA…	B7
MN507870.1| Human adenovirus 7 isolate HAdV/WH/46/2019 hexon gene, complete cds	GGGGGGTGCTTGATAGAGGTCCTAGCTTCAAGCCATATTCGGCACAGCTTACAATTCACTGGCTCCTAAGGGCGCGCCTAACACATCTCAGTGGATAGTTACAACGGGGAAGACAATGCCACCACATACACATTTGGCATTGCTTCCACGAAGGGAGACAATATTACTAAGGAAGGTTAGAAATTGGGAAAGACATTACTGCAGACAACAAGCCCATTTATGCCGATAAAACATATCAGCCAGAGCTCAAGTTGGAGAAGAATCATGGACTGATATTGATGGAACAAATGAAAAATTTGGAGGTAGAGCTCTTAACCAGCTACTAAAATGAAGCCATGCTACGGGTCTTTTGCAAGACCTACAAACATAAAAGGGGGCCAAGCTAAAACAGAAAAGTAA…	B7
MT019923.1| Human adenovirus 7 strain Gansu2015-089 hexon protein gene, complete cds	GGGTGCTTGATAGAGGTCCTAGCTTCAAGCCATATTCGGCACAGCTTACAATTCACTGGCTCCTAAGGGCGCGCCTAACACATCTCAGTGGATAGTTACAACGGGGAAGACAATGCCACCACATACACATTTGGCATTGCTTCCACGAAGGGAGACAATATTACTAAGGAAGGTTAGAAATTGGGAAAGACATTACTGCAGACAACAAGCCCATTTATGCCGATAAAACATATCAGCCAGAGCTCAAGTTGGAGAAGAATCATGGACTGATATTGATGGAACAAATGAAAAATTTGGAGGTAGAGCTCTTAACCAGCTACTAAAATGAAGCCATGCTACGGGTCTTTTGCAAGACCTACAAACATAAAAGGGGGCCAAGCTAAAACAGAAAAGTAACAC…	B7
MT350202.1| Human adenovirus 7 strain Adv7/Jiangxi/YQ38-1/2017 hexon gene, partial cds	GCGCGCCTAACACATCTCAGTGGATAGTTACAACGGGAGAAGACAATGCCACCACATACACATTTGGCTTGCTTCCACGAAGGGAGACAATATTACTAAGGAAGGTTTAGAAATTGGGAAAGACATTACTGCAGACACAAGCCCATTTATGCCGATAAAACATATCAGCCAGAGCCTCAAGTTGGAGAAGAATCATGGACTGATATGATGGAACAAATGAAAAATTTGGAGGTAGAGCTCTTAAACCAGCTACTAAAATGAAGCCATGCTACGGGCTTTTGCAAGACCTACAAACATAAAAGGGGGCCAAGCTAAAAACAGAAAAGTAACACCAACCGAAGGAGTGTTGAAGCTGAGGAGCCAGATATTGATATGGAATTTTTTGATGGTAGAGAAGCT…	B7
MT364185.1| Human adenovirus 2 strain JiangXiAds996 hexon gene, partial cds	CCTACAACGCTCTAGCTCCCAAGGGCGCTCCTAACTCCTGTGAGTGGGAACAAACCGAAGATAGCGGCGGGCAGTTGCCGAGGATGAAGAAGAGGAAGATGAAGATGAAGAAGAGGAAGAAGAAGAGCAAAACGCTCAGATCAGGCTACTAAGAAAACACATGTCTATGCCCAGGCTCCTTTGTCTGGAGAAACAATTACAAAAAGGGGCTACAAATAGGATCAGACAATGCAGAAACACAAGCTAAACCTGTATACGCAGATCCTTCCTATCAACAGAACCTCAAATTGGCGAATCTCAGTGGAACGAAGCTGATGCTAATGCGGCAGGAGGGAGAGTGCTTAAAAAACAACTCCCATGAAACCATGCTATGGATCTTATGCCAGGCCTACAAATCCT…	C2
ON661661.1| Human adenovirus B3 isolate Human\England\19.4\2022\B3 hexon protein (L3) gene, partial cds	GTTCGCCCGTGCAACAGACACCTACTTCAGTATGGGGAACAAATTTAGAAACCCCACAGTGGCGCCCACCACGATGTGACCACCGATCGTAGCCAGCGCCTGATGCTGCGCTTCGTGCCCGTTGACCGGGAAGACAAACCTACTCTTACAAAGTTCGCTACACGCTGGCTGTAGGCGACAACAGAGTGCTTGACATGGCCAGCACATCTTTGACATTCGGGGGGTGCTTGATAGAGGTCCTAGCTTCAAGCCATATTCCGGCACAGCTTACAATTACTCGCTCCTAAGGGCGCGCCCAATACATCTCAGTGGATAGTTACAACGAATCGAGACAATGCAGTAACACCACCACAAACACATTTGGCATTGCTTCCATGAAGGGAGACAATATTACTAAAG…	B3
VMAD001	TCAGTGGATAGTTACAACGAATCGAGACAATGCAGTAACTACCACCACAAACACATTTGGCATTGCTTCCATGAAGGGAGACAATATTACTAAAGAAGGTTTGCAAATTGGGAAAGACATTACCACTACTGAAGGAGAAGAAAAGCCCATTTATGCCGATAAAACATATCAGCCAGAGCCTCAAGTTGGAGAAGAATCATGGACTGATACTGATGGAACAAATGAAAAGTTTGGTGGAAGAGCCCTTAAACCAGCTACCAACATGAAGCCATGCTACGGGTCTTTTGCAAGACCTACAAACATAAAAGGGGGCCAAGCTAAAAACAGAAAAGTAAAACCAACAACCGAAGGAGGGGTTGAAACTGAGGAACCAGATATTGATATGGAATTTTTCGATGG…	B3
VMAD002	TGGATAGTTACAACGAATCGAGACAATGCAGTAACTACCACCACAAACACATTTGGCATTGCTTCCATGAAGGGAGACAATATTACTAAAGAAGGTTTGCAAATTGGGAAAGACATTACCACTACTGAAGGAGAAGAAAAGCCCATTTATGCCGATAAAACATATCAGCCAGAGCCTCAAGTTGGAGAAGAATCATGGACTGATACTGATGGAACAAATGAAAAGTTTGGTGGAAGAGCCCTTAAACCAGCTACCAACATGAAGCCATGCTACGGGTCTTTTGCAAGACCTACAAACATAAAAGGGGGCCAAGCTAAAAACAGAAAAGTAAAACCAACAACCGAAGGAGGGGTTGAAACTGAGGAACCAGATATTGATATGGAATTTTTCGATGGTAGA…	B3
VMAD003	GTGGATAGTTACAACGAATCGAGACAATGCAGTAACTACCACCACAAACACATTTGGCATTGCTTCCATGAAGGGAGACAATATTACTAAAGAAGGTTTGCAAATTGGGAAAGACATTACCACTACTGAAGGAGAAGAAAAGCCCATTTATGCCGATAAAACATATCAGCCAGAGCCTCAAGTTGGAGAAGAATCATGGACTGATACTGATGGAACAAATGAAAAGTTTGGTGGAAGAGCCCTTAAACCAGCTACCAACATGAAGCCATGCTACGGGTCTTTTGCAAGACCTACAAACATAAAAGGGGGCCAAGCTAAAAACAGAAAAGTAAAACCAACAACCGAAGGAGGGGTTGAAACTGAGGAACCAGATATTGATATGGAATTTTTCGATGGTAG…	B3
VMAD004	GATAGTTACAACGGGAGAAGACAATGCCACCACATACACATTTGGCATTGCTTCCACGAAGGGAGACAATATTACTAAGGAAGGTTTAGAAATTGGGAAAGACATTACTGCAGACAACAAGCCCATTTATGCCGATAAAACATATCAGCCAGAGCCTCAAGTTGGAGAAGAATCATGGACTGATATTGATGGAACAAATGAAAAATTTGGAGGTAGAGCTCTTAAACCAGCTACTAAAATGAAGCCATGCTACGGGTCTTTTGCAAGACCTACAAACATAAAAGGGGGCCAAGCTAAAAACAGAAAAGTAACACCAACCGAAGGAGATGTTGAAGCTGAGGAGCCAGATATTGATATGGAATTTTTCGATGGTAGAGAAGCTGCTGACGCTTTTTCGCC…	B7
VMAD005	ACAGCTTACAATTCACTCGCTCCTAAGGGCGCGCCCAATACATCTCAGTGGATAGTTACAACGAATCGAGACAATGCAGTAACTACCACCACAAACACATTTGGCATTGCTTCCATGAAGGGAGACAATATTACTAAAGAAGGTTTGCAAATTGGGAAAGACATTACCACTACTGAAGGAGAAGAAAAGCCCATTTATGCCGATAAAACATATCAGCCAGAGCCTCAAGTTGGAGAAGAATCATGGACTGATACTGATGGAACAAATGAAAAGTTTGGTGGAAGAGCCCTTAAACCAGCTACCAACATGAAGCCATGCTACGGGTCTTTTGCAAGACCTACAAACATAAAAGGGGGCCAAGCTAAAAACAGAAAAGTAAAACCAACAACCGAAGGAGGG…	B3
VMAD006	CGGGAGAAGACAATGCCACCACATACACATTTGGCATTGCTTCCACGAAGGGAGACAATATTACTAAGGAAGGTTTAGAAATTGGGAAAGACATTACTGCAGACAACAAGCCCATTTATGCCGATAAAACATATCAGCCAGAGCCTCAAGTTGGAGAAGAATCATGGACTGATATTGATGGAACAAATGAAAAATTTGGAGGTAGAGCTCTTAAACCAGCTACTAAAATGAAGCCATGCTACGGGTCTTTTGCAAGACCTACAAACATAAAAGGGGGCCAAGCTAAAAACAGAAAAGTAACACCAACCGAAGGAGATGTTGAAGCTGAGGAGCCAGATATTGATATGGAATTTTTTGATGGTAGAGAAGCTGCTGACGCTTTTTCGCCTGAAATTGTGC…	B7
VMAD007	GGATAGTTACAACGGGAGAAGACAATGCCACCACATACACATTTGGCATTGCTTCCACGAAGGGAGACAATATTACTAAGGAAGGTTTAGAAATTGGGAAAGACATTACTGCAGACAACAAGCCCATTTATGCCGATAAAACATATCAGCCAGAGCCTCAAGTTGGAGAAGAATCATGGACTGATATTGATGGAACAAATGAAAAATTTGGAGGTAGAGCTCTTAAACCAGCTACTAAAATGAAGCCATGCTACGGGTCTTTTGCAAGACCTACAAACATAAAAGGGGGCCAAGCTAAAAACAGAAAAGTAACACCAACCGAAGGAGATGTTGAAGCTGAGGAGCCAGATATTGATATGGAATTTTTCGATGGTAGAGAAGCTGCTGACGCTTTTTCGC…	B7
VMAD008	GGATAGTTACAACGGGAGAAGACAATGCCACCACATACACATTTGGCATTGCTTCCACGAAGGGAGACAATATTACTAAGGAAGGTTTAGAAATTGGGAAAGACATTACTGCAGACAACAAGCCCATTTATGCCGATAAAACATATCAGCCAGAGCCTCAAGTTGGAGAAGAATCATGGACTGATATTGATGGAACAAATGAAAAATTTGGAGGTAGAGCTCTTAAACCAGCTACTAAAATGAAGCCATGCTACGGGTCTTTTGCAAGACCTACAAACATAAAAGGGGGCCAAGCTAAAAACAGAAAAGTAACACCAACCGAAGGAGATGTTGAAGCTGAGGAGCCAGATATTGATATGGAATTTTTTGATGGTAGAGAAGCTGCTGACGCTTTTTCGC…	B7
VMAD009	GTGAGTGGGAACAAACCGAAGATAGCGGCCGGGCAGTTGCCGAGGATGAAGAAGAGGAAGATGAAGATGAAGAAGAGGAAGAAGAAGAGCAAAACGCTCGAGATCAGGCTACTAAGAAAACACATGTCTATGCCCAGGCTCCTTTGTCTGGAGAAACAATTACAAAAAGCGGGCTACAAATAGGATCAGACAATGCAGAAACACAAGCTAAACCTGTATACGCAGATCCTTCCTATCAACCAGAACCTCAAATTGGCGAATCTCAGTGGAACGAAGCTGATGCTAATGCGGCAGGAGGGAGAGTGCTTAAAAAAACAACTCCCATGAAACCATGCTATGGATCTTATGCCAGGCCTACAAATCCTTTTGGTGGTCAATCCGTTCTGGTTCCGGATGAAA…	C2
VMAD010	CTCGCTCCTAAGGGCGCGCCCAATACATCTCAGTGGATAGTTACAACGAATCGAGACAATGCAGTAACTACCACCACAAACACATTTGGCATTGCTTCCATGAAGGGAGACAATATTACTAAAGAAGGTTTGCAAATTGGGAAAGACATTACCACTACTGAAGGAGAAGAAAAGCCCATTTATGCCGATAAAACATATCAGCCAGAGCCTCAAGTTGGAGAAGAATCATGGACTGATACTGATGGAACAAATGAAAAGTTTGGTGGAAGAGCCCTTAAACCAGCTACCAACATGAAGCCATGCTACGGGTCTTTTGCAAGACCTACAAACATAAAAGGGGGCCAAGCTAAAAACAGAAAAGTAAAACCAACAACCGAAGGAGGGGTTGAAACTGAGGAA…	B3
VMAD011	GTGGATAGTTACAACGAATCGAGACAATGCAGTAACTACCACCACAAACACATTTGGCATTGCTTCCATGAAGGGAGACAATATTACTAAAGAAGGTTTGCAAATTGGGAAAGACATTACCACTACTGAAGGAGAAGAAAAGCCCATTTATGCCGATAAAACATATCAGCCAGAGCCTCAAGTTGGAGAAGAATCATGGACTGATACTGATGGAACAAATGAAAAGTTTGGTGGAAGAGCCCTTAAACCAGCTACCAACATGAAGCCATGCTACGGGTCTTTTGCAAGACCTACAAACATAAAAGGGGGCCAAGCTAAAAACAGAAAAGTAAAACCAACAACCGAAGGAGGGGTTGAAACTGAGGAACCAGATATTGATATGGAATTTTTCGATGGTAG…	B3
VMAD012	TCTCAGTGGATAGTTACAACGAATCGAGACAATGCAGTAACTACCACCACAAACACATTTGGCATTGCTTCCATGAAGGGAGACAATATTACTAAAGAAGGTTTGCAAATTGGGAAAGACATTACCACTACTGAAGGAGAAGAAAAGCCCATTTATGCCGATAAAACATATCAGCCAGAGCCTCAAGTTGGAGAAGAATCATGGACTGATACTGATGGAACAAATGAAAAGTTTGGTGGAAGAGCCCTTAAACCAGCTACCAACATGAAGCCATGCTACGGGTCTTTTGCAAGACCTACAAACATAAAAGGGGGCCAAGCTAAAAACAGAAAAGTAAAACCAACAACCGAAGGAGGGGTTGAAACTGAGGAACCAGATATTGATATGGAATTTTTCGAT…	B3
VMAD013	TGGATAGTTACAACGAATCGAGACAATGCAGTAACTACCACCACAAACACATTTGGCATTGCTTCCATGAAGGGAGACAATATTACTAAAGAAGGTTTGCAAATTGGGAAAGACATTACCACTACTGAAGGAGAAGAAAAGCCCATTTATGCCGATAAAACATATCAGCCAGAGCCTCAAGTTGGAGAAGAATCATGGACTGATACTGATGGAACAAATGAAAAGTTTGGTGGAAGAGCCCTTAAACCAGCTACCAACATGAAGCCATGCTACGGGTCTTTTGCAAGACCTACAAACATAAAAGGGGGCCAAGCTAAAAACAGAAAAGTAAAACCAACAACCGAAGGAGGGGTTGAAACTGAGGAACCAGATATTGATATGGAATTTTTCGATGGTAGA…	B3
VMAD014	GTAACTACCACCACAAACACATTTGGCATTGCTTCCATGAAGGGAGACAATATTACTAAAGAAGGTTTGCAAATTGGGAAAGACATTACCACTACTGAAGGAGAAGAAAAGCCCATTTATGCCGATAAAACATATCAGCCAGAGCCTCAAGTTGGAGAAGAATCATGGACTGATACTGATGGAACAAATGAAAAGTTTGGTGGAAGAGCCCTTAAACCAGCTACCAACATGAAGCCATGCTACGGGTCTTTTGCAAGACCTACAAACATAAAAGGGGGCCAAGCTAAAAACAGAAAAGTAAAACCAACAACCGAAGGAGGGGTTGAAACTGAGGAACCAGATATTGATATGGAATTTTTCGATGGTAGAGATGCTGTTGCAGGAGCTTTAGCGCCTGAA…	B3
VMAD015	TCGCTCCTAAGGGCGCGCCCAATACATCTCAGTGGATAGTTACAACGAATCGAGACAATGCAGTAACTACCACCACAAACACATTTGGCATTGCTTCCATGAAGGGAGACAATATTACTAAAGAAGGTTTGCAAATTGGGAAAGACATTACCACTACTGAAGGAGAAGAAAAGCCCATTTATGCCGATAAAACATATCAGCCAGAGCCTCAAGTTGGAGAAGAATCATGGACTGATACTGATGGAACAAATGAAAAGTTTGGTGGAAGAGCCCTTAAACCAGCTACCAACATGAAGCCATGCTACGGGTCTTTTGCAAGACCTACAAACATAAAAGGGGGCCAAGCTAAAAACAGAAAAGTAAAACCAACAACCGAAGGAGGGGTTGAAACTGAGGAAC…	B3
VMAD016	CATCTCAGTGGATAGTTACAACGAATCGAGACAATGCAGTAACTACCACCACAAACACATTTGGCATTGCTTCCATGAAGGGAGACAATATTACTAAAGAAGGTTTGCAAATTGGGAAAGACATTACCACTACTGAAGGAGAAGAAAAGCCCATTTATGCCGATAAAACATATCAGCCAGAGCCTCAAGTTGGAGAAGAATCATGGACTGATACTGATGGAACAAATGAAAAGTTTGGTGGAAGAGCCCTTAAACCAGCTACCAACATGAAGCCATGCTACGGGTCTTTTGCAAGACCTACAAACATAAAAGGGGGCCAAGCTAAAAACAGAAAAGTAAAACCAACAACCGAAGGAGGGGTTGAAACTGAGGAACCAGATATTGATATGGAATTTTTCG…	B3
VMAD017	ACATCTCAGTGGATAGTTACAACGAATCGAGACAATGCAGTAACTACCACCACAAACACATTTGGCATTGCTTCCATGAAGGGAGACAATATTACTAAAGAAGGTTTGCAAATTGGGAAAGACATTACCACTACTGAAGGAGAAGAAAAGCCCATTTATGCCGATAAAACATATCAGCCAGAGCCTCAAGTTGGAGAAGAATCATGGACTGATACTGATGGAACAAATGAAAAGTTTGGTGGAAGAGCCCTTAAACCAGCTACCAACATGAAGCCATGCTACGGGTCTTTTGCAAGACCTACAAACATAAAAGGGGGCCAAGCTAAAAACAGAAAAGTAAAACCAACAACCGAAGGAGGGGTTGAAACTGAGGAACCAGATATTGATATGGAATTTTTC…	B3
VMAD018	GGATAGTTACAACGAATCGAGACAATGCAGTAACTACCACCACAAACACATTTGGCATTGCTTCCATGAAGGGAGACAATATTACTAAAGAAGGTTTGCAAATTGGGAAAGACATTACCACTACTGAAGGAGAAGAAAAGCCCATTTATGCCGATAAAACATATCAGCCAGAGCCTCAAGTTGGAGAAGAATCATGGACTGATACTGATGGAACAAATGAAAAGTTTGGTGGAAGAGCCCTTAAACCAGCTACCAACATGAAGCCATGCTACGGGTCTTTTGCAAGACCTACAAACATAAAAGGGGGCCAAGCTAAAAACAGAAAAGTAAAACCAACAACCGAAGGAGGGGTTGAAACTGAGGAACCAGATATTGATATGGAATTTTTCGATGGTAGAG…	B3
VMAD019	TGGATAGTTACAACGAATCGAGACAATGCAGTAACTACCACCACAAACACATTTGGCATTGCTTCCATGAAGGGAGACAATATTACTAAAGAAGGTTTGCAAATTGGGAAAGACATTACCACTACTGAAGGAGAAGAAAAGCCCATTTATGCCGATAAAACATATCAGCCAGAGCCTCAAGTTGGAGAAGAATCATGGACTGATACTGATGGAACAAATGAAAAGTTTGGTGGAAGAGCCCTTAAACCAGCTACCAACATGAAGCCATGCTACGGGTCTTTTGCAAGACCTACAAACATAAAAGGGGGCCAAGCTAAAAACAGAAAAGTAAAACCAACAACCGAAGGAGGGGTTGAAACTGAGGAACCAGATATTGATATGGAATTTTTCGATGGTAGA…	B3
VMAD020	GGATAGTTACAACGAATCGAGACAATGCAGTAACTACCACCACAAACACATTTGGCATTGCTTCCATGAAGGGAGACAATATTACTAAAGAAGGTTTGCAAATTGGGAAAGACATTACCACTACTGAAGGAGAAGAAAAGCCCATTTATGCCGATAAAACATATCAGCCAGAGCCTCAAGTTGGAGAAGAATCATGGACTGATACTGATGGAACAAATGAAAAGTTTGGTGGAAGAGCCCTTAAACCAGCTACCAACATGAAGCCATGCTACGGGTCTTTTGCAAGACCTACAAACATAAAAGGGGGCCAAGCTAAAAACAGAAAAGTAAAACCAACAACCGAAGGAGGGGTTGAAACTGAGGAACCAGATATTGATATGGAATTTTTCGATGGTAGAG…	B3
VMAD021	GTGGATAGTTACAACGAATCGAGACAATGCAGTAACTACCACCACAAACACATTTGGCATTGCTTCCATGAAGGGAGACAATATTACTAAAGAAGGTTTGCAAATTGGGAAAGACATTACCACTACTGAAGGAGAAGAAAAGCCCATTTATGCCGATAAAACATATCAGCCAGAGCCTCAAGTTGGAGAAGAATCATGGACTGATACTGATGGAACAAATGAAAAGTTTGGTGGAAGAGCCCTTAAACCAGCTACCAACATGAAGCCATGCTACGGGTCTTTTGCAAGACCTACAAACATAAAAGGGGGCCAAGCTAAAAACAGAAAAGTAAAACCAACAACCGAAGGAGGGGTTGAAACTGAGGAACCAGATATTGATATGGAATTTTTCGATGGTAG…	B3
VMAD022	AGTGGATAGTTACAACGGGAGAAGACAATGCCACCACATACACATTTGGCATTGCTTCCACGAAGGGAGACAATATTACTAAGGAAGGTTTAGAAATTGGGAAAGACATTACTGCAGACAACAAGCCCATTTATGCCGATAAAACATATCAGCCAGAGCCTCAAGTTGGAGAAGAATCATGGACTGATATTGATGGAACAAATGAAAAATTTGGAGGTAGAGCTCTTAAACCAGCTACTAAAATGAAGCCATGCTACGGGTCTTTTGCAAGACCTACAAACATAAAAGGGGGCCAAGCTAAAAACAGAAAAGTAACACCAACCGAAGGAGATGTTGAAGCTGAGGAGCCAGATATTGATATGGAATTTTTTGATGGTAGAGAAGCTGCTGACGCTTTTT…	B7
VMAD023	GGATAGTTACAACGAATCGAGACAATGCAGTAACTACCACCACAAACACATTTGGCATTGCTTCCATGAAGGGAGACAATATTACTAAAGAAGGTTTGCAAATTGGGAAAGACATTACCACTACTGAAGGAGAAGAAAAGCCCATTTATGCCGATAAAACATATCAGCCAGAGCCTCAAGTTGGAGAAGAATCATGGACTGATACTGATGGAACAAATGAAAAGTTTGGTGGAAGAGCCCTTAAACCAGCTACCAACATGAAGCCATGCTACGGGTCTTTTGCAAGACCTACAAACATAAAAGGGGGCCAAGCTAAAAACAGAAAAGTAAAACCAACAACCGAAGGAGGGGTTGAAACTGAGGAACCAGATATTGATATGGAATTTTTCGATGGTAGAG…	B3
VMAD024	TCAGTGGATAGTTACAACGAATCGAGACAATGCAGTAACTACCACCACAAACACATTTGGCATTGCTTCCATGAAGGGAGACAATATTACTAAAGAAGGTTTGCAAATTGGGAAAGACATTACCACTACTGAAGGAGAAGAAAAGCCCATTTATGCCGATAAAACATATCAGCCAGAGCCTCAAGTTGGAGAAGAATCATGGACTGATACTGATGGAACAAATGAAAAGTTTGGTGGAAGAGCCCTTAAACCAGCTACCAACATGAAGCCATGCTACGGGTCTTTTGCAAGACCTACAAACATAAAAGGGGGCCAAGCTAAAAACAGAAAAGTAAAACCAACAACCGAAGGAGGGGTTGAAACTGAGGAACCAGATATTGATATGGAATTTTTCGATGG…	B3
VMAD025	TAGTTACAACGAATCGAGACAATGCAGTAACTACCACCACAAACACATTTGGCATTGCTTCCATGAAGGGAGACAATATTACTAAAGAAGGTTTGCAAATTGGGAAAGACATTACCACTACTGAAGGAGAAGAAAAGCCCATTTATGCCGATAAAACATATCAGCCAGAGCCTCAAGTTGGAGAAGAATCATGGACTGATACTGATGGAACAAATGAAAAGTTTGGTGGAAGAGCCCTTAAACCAGCTACCAACATGAAGCCATGCTACGGGTCTTTTGCAAGACCTACAAACATAAAAGGGGGCCAAGCTAAAAACAGAAAAGTAAAACCAACAACCGAAGGAGGGGTTGAAACTGAGGAACCAGATATTGATATGGAATTTTTCGATGGTAGAGATG…	B3
VMAD026	ATAGTTACAACGAATCGAGACAATGCAGTAACTACCACCACAAACACATTTGGCATTGCTTCCATGAAGGGAGACAATATTACTAAAGAAGGTTTGCAAATTGGGAAAGACATTACCACTACTGAAGGAGAAGAAAAGCCCATTTATGCCGATAAAACATATCAGCCAGAGCCTCAAGTTGGAGAAGAATCATGGACTGATACTGATGGAACAAATGAAAAGTTTGGTGGAAGAGCCCTTAAACCAGCTACCAACATGAAGCCATGCTACGGGTCTTTTGCAAGACCTACAAACATAAAAGGGGGCCAAGCTAAAAACAGAAAAGTAAAACCAACAACCGAAGGAGGGGTTGAAACTGAGGAACCAGATATTGATATGGAATTTTTCGATGGTAGAGAT…	B3
VMAD027	CTTCCATGAAGGGAGACAATATTACTAAAGAAGGTTTGCAAATTGGGAAAGACATTACCACTACTGAAGGAGAAGAAAAGCCCATTTATGCCGATAAAACATATCAGCCAGAGCCTCAAGTTGGAGAAGAATCATGGACTGATACTGATGGAACAAATGAAAAGTTTGGTGGAAGAGCCCTTAAACCAGCTACCAACATGAAGCCATGCTACGGGTCTTTTGCAAGACCTACAAACATAAAAGGGGGCCAAGCTAAAAACAGAAAAGTAAAACCAACAACCGAAGGAGGGGTTGAAACTGAGGAACCAGATATTGATATGGAATTTTTCGATGGTAGAGATGCTGTTGCAGGAGCTTTAGCGCCTGAAATTGTGCTTTATACGGAAAATGTAAATTTGG…	B3
VMAD028	ATCTCAGTGGATAGTTACAACGAATCGAGACAATGCAGTAACTACCACCACAAACACATTTGGCATTGCTTCCATGAAGGGAGACAATATTACTAAAGAAGGTTTGCAAATTGGGAAAGACATTACCACTACTGAAGGAGAAGAAAAGCCCATTTATGCCGATAAAACATATCAGCCAGAGCCTCAAGTTGGAGAAGAATCATGGACTGATACTGATGGAACAAATGAAAAGTTTGGTGGAAGAGCCCTTAAACCAGCTACCAACATGAAGCCATGCTACGGGTCTTTTGCAAGACCTACAAACATAAAAGGGGGCCAAGCTAAAAACAGAAAAGTAAAACCAACAACCGAAGGAGGGGTTGAAACTGAGGAACCAGATATTGATATGGAATTTTTCGA…	B3
VMAD029	CACTCGCTCCTAAGGGCGCGCCCCAATACATCTCAGTGGATAGTTACAACGAATCGAGACAATGCAGTAACTACCACCACAAACACATTTGGCATTGCTTCCATGAAGGGAGACAATATTACTAAAGAAGGTTTGCAAATTGGGAAAGACATTACCACTACTGAAGGAGAAGAAAAGCCCATTTATGCCGATAAAACATATCAGCCAGAGCCTCAAGTTGGAGAAGAATCATGGACTGATACTGATGGAACAAATGAAAAGTTTGGTGGAAGAGCCCTTAAACCAGCTACCAACATGAAGCCATGCTACGGGTCTTTTGCAAGACCTACAAACATAAAAGGGGGCCAAGCTAAAAACAGAAAAGTAAAACCAACAACCGAAGGAGGGGTTGAAACTGAG…	B3
VMAD030	ATAGTTACAACGAATCGAGACAATGCAGTAACTACCACCACAAACACATTTGGCATTGCTTCCATGAAGGGAGACAATATTACTAAAGAAGGTTTGCAAATTGGGAAAGACATTACCACTACTGAAGGAGAAGAAAAGCCCATTTATGCCGATAAAACATATCAGCCAGAGCCTCAAGTTGGAGAAGAATCATGGACTGATACTGATGGAACAAATGAAAAGTTTGGTGGAAGAGCCCTTAAACCAGCTACCAACATGAAGCCATGCTACGGGTCTTTTGCAAGACCTACAAACATAAAAGGGGGCCAAGCTAAAAACAGAAAAGTAAAACCAACAACCGAAGGAGGGGTTGAAACTGAGGAACCAGATATTGATATGGAATTTTTCGATGGTAGAGAT…	B3
VMAD031	GCCCAATACATCTCAGTGGATAGTTACAACGAATCGAGACAATGCAGTAACTACCACCACAAACACATTTGGCATTGCTTCCATGAAGGGAGACAATATTACTAAAGAAGGTTTGCAAATTGGGAAAGACATTACCACTACTGAAGGAGAAGAAAAGCCCATTTATGCCGATAAAACATATCAGCCAGAGCCTCAAGTTGGAGAAGAATCATGGACTGATACTGATGGAACAAATGAAAAGTTTGGTGGAAGAGCCCTTAAACCAGCTACCAACATGAAGCCATGCTACGGGTCTTTTGCAAGACCTACAAACATAAAAGGGGGCCAAGCTAAAAACAGAAAAGTAAAACCAACAACCGAAGGAGGGGTTGAAACTGAGGAACCAGATATTGATATGGA…	B3
VMAD032	GATAGTTACAACGAATCGAGACAATGCAGTAACTACCACCACAAACACATTTGGCATTGCTTCCATGAAGGGAGACAATATTACTAAAGAAGGTTTGCAAATTGGGAAAGACATTACCACTACTGAAGGAGAAGAAAAGCCCATTTATGCCGATAAAACATATCAGCCAGAGCCTCAAGTTGGAGAAGAATCATGGACTGATACTGATGGAACAAATGAAAAGTTTGGTGGAAGAGCCCTTAAACCAGCTACCAACATGAAGCCATGCTACGGGTCTTTTGCAAGACCTACAAACATAAAAGGGGGCCAAGCTAAAAACAGAAAAGTAAAACCAACAACCGAAGGAGGGGTTGAAACTGAGGAACCAGATATTGATATGGAATTTTTCGATGGTAGAGA…	B3
VMAD033	GATAGTTACAACGAATCGAGACAATGCAGTAACTACCACCACAAACACATTTGGCATTGCTTCCATGAAGGGAGACAATATTACTAAAGAAGGTTTGCAAATTGGGAAAGACATTACCACTACTGAAGGAGAAGAAAAGCCCATTTATGCCGATAAAACATATCAGCCAGAGCCTCAAGTTGGAGAAGAATCATGGACTGATACTGATGGAACAAATGAAAAGTTTGGTGGAAGAGCCCTTAAACCAGCTACCAACATGAAGCCATGCTACGGGTCTTTTGCAAGACCTACAAACATAAAAGGGGGCCAAGCTAAAAACAGAAAAGTAAAACCAACAACCGAAGGAGGGGTTGAAACTGAGGAACCAGATATTGATATGGAATTTTTCGATGGTAGAGA…	B3
VMAD034	TGGATAGTTACAACGAATCGAGACAATGCAGTAACTACCACCACAAACACATTTGGCATTGCTTCCATGAAGGGAGACAATATTACTAAAGAAGGTTTGCAAATTGGGAAAGACATTACCACTACTGAAGGAGAAGAAAAGCCCATTTATGCCGATAAAACATATCAGCCAGAGCCTCAAGTTGGAGAAGAATCATGGACTGATACTGATGGAACAAATGAAAAGTTTGGTGGAAGAGCCCTTAAACCAGCTACCAACATGAAGCCATGCTACGGGTCTTTTGCAAGACCTACAAACATAAAAGGGGGCCAAGCTAAAAACAGAAAAGTAAAACCAACAACCGAAGGAGGGGTTGAAACTGAGGAACCAGATATTGATATGGAATTTTTCGATGGTAGA…	B3
VMAD035	CGCTCCTAAGGGCGCGCCCAATACATCTCAGTGGATAGTTACAACGAATCGAGACAATGCAGTAACTACCACCACAAACACATTTGGCATTGCTTCCATGAAGGGAGACAATATTACTAAAGAAGGTTTGCAAATTGGGAAAGACATTACCACTACTGAAGGAGAAGAAAAGCCCATTTATGCCGATAAAACATATCAGCCAGAGCCTCAAGTTGGAGAAGAATCATGGACTGATACTGATGGAACAAATGAAAAGTTTGGTGGAAGAGCCCTTAAACCAGCTACCAACATGAAGCCATGCTACGGGTCTTTTGCAAGACCTACAAACATAAAAGGGGGCCAAGCTAAAAACAGAAAAGTAAAACCAACAACCGAAGGAGGGGTTGAAACTGAGGAACC…	B3
VMAD036	CAGTGGATAGTTACAACGAATCGAGACAATGCAGTAACTACCACCACAAACACATTTGGCATTGCTTCCATGAAGGGAGACAATATTACTAAAGAAGGTTTGCAAATTGGGAAAGACATTACCACTACTGAAGGAGAAGAAAAGCCCATTTATGCCGATAAAACATATCAGCCAGAGCCTCAAGTTGGAGAAGAATCATGGACTGATACTGATGGAACAAATGAAAAGTTTGGTGGAAGAGCCCTTAAACCAGCTACCAACATGAAGCCATGCTACGGGTCTTTTGCAAGACCTACAAACATAAAAGGGGGCCAAGCTAAAAACAGAAAAGTAAAACCAACAACCGAAGGAGGGGTTGAAACTGAGGAACCAGATATTGATATGGAATTTTTCGATGGT…	B3
VMAD037	TGGATAGTTACAACGAATCGAGACAATGCAGTAACTACCACCACAAACACATTTGGCATTGCTTCCATGAAGGGAGACAATATTACTAAAGAAGGTTTGCAAATTGGGAAAGACATTACCACTACTGAAGGAGAAGAAAAGCCCATTTATGCCGATAAAACATATCAGCCAGAGCCTCAAGTTGGAGAAGAATCATGGACTGATACTGATGGAACAAATGAAAAGTTTGGTGGAAGAGCCCTTAAACCAGCTACCAACATGAAGCCATGCTACGGGTCTTTTGCAAGACCTACAAACATAAAAGGGGGCCAAGCTAAAAACAGAAAAGTAAAACCAACAACCGAAGGAGGGGTTGAAACTGAGGAACCAGATATTGATATGGAATTTTTCGATGGTAGA…	B3
VMAD038	TTACAACGGGAGAAGACAATGCCACCACATACACATTTGGCATTGCTTCCACGAAGGGAGACAATATTACTAAGGAAGGTTTAGAAATTGGGAAAGACATTACTGCAGACAACAAGCCCATTTATGCCGATAAAACATATCAGCCAGAGCCTCAAGTTGGAGAAGAATCATGGACTGATATTGATGGAACAAATGAAAAATTTGGAGGTAGAGCTCTTAAACCAGCTACTAAAATGAAGCCATGCTACGGGTCTTTTGCAAGACCTACAAACATAAAAGGGGGCCAAGCTAAAAACAGAAAAGTAACACCAACCGAAGGAGATGTTGAAGCTGAGGAGCCAGATATTGATATGGAATTTTTTGATGGTAGAGAAGCTGCTGACGCTTTTTCGCCTGAAA…	B7
VMAD039	TCAGTGGATAGTTACAACGAATCGAGACAATGCAGTAACTACCACCACAAACACATTTGGCATTGCTTCCATGAAGGGAGACAATATTACTAAAGAAGGTTTGCAAATTGGGAAAGACATTACCACTACTGAAGGAGAAGAAAAGCCCATTTATGCCGATAAAACATATCAGCCAGAGCCTCAAGTTGGAGAAGAATCATGGACTGATACTGATGGAACAAATGAAAAGTTTGGTGGAAGAGCCCTTAAACCAGCTACCAACATGAAGCCATGCTACGGGTCTTTTGCAAGACCTACAAACATAAAAGGGGGCCAAGCTAAAAACAGAAAAGTAAAACCAACAACCGAAGGAGGGGTTGAAACTGAGGAACCAGATATTGATATGGAATTTTTCGATGG…	B7
VMAD040	TCTCAGTGGATAGTTACAACGGGAGAAGACAATGCCACCACATACACATTTGGCATTGCTTCCACGAAGGGAGACAATATTACTAAGGAAGGTTTAGAAATTGGGAAAGACATTACTGCAGACAACAAGCCCATTTATGCCGATAAAACATATCAGCCAGAGCCTCAAGTTGGAGAAGAATCATGGACTGATATTGATGGAACAAATGAAAAATTTGGAGGTAGAGCTCTTAAACCAGCTACTAAAATGAAGCCATGCTACGGGTCTTTTGCAAGACCTACAAACATAAAAGGGGGCCAAGCTAAAAACAGAAAAGTAACACCAACCGAAGGAGATGTTGAAGCTGAGGAGCCAGATATTGATATGGAATTTTTCGATGGTAGAGAAGCTGCTGACGCT…	B7
VMAD041	AGTGGATAGTTACAACGAATCGAGACAATGCAGTAACTACCACCACAAACACATTTGGCATTGCTTCCATGAAGGGAGACAATATTACTAAAGAAGGTTTGCAAATTGGGAAAGACATTACCACTACTGAAGGAGAAGAAAAGCCCATTTATGCCGATAAAACATATCAGCCAGAGCCTCAAGTTGGAGAAGAATCATGGACTGATACTGATGGAACAAATGAAAAGTTTGGTGGAAGAGCCCTTAAACCAGCTACCAACATGAAGCCATGCTACGGGTCTTTTGCAAGACCTACAAACATAAAAGGGGGCCAAGCTAAAAACAGAAAAGTAAAACCAACAACCGAAGGAGGGGTTGAAACTGAGGAACCAGATATTGATATGGAATTTTTCGATGGTA…	B3
VMAD042	CATCTCAGTGGATAGTTACAACGAATCGAGACAATGCAGTAACTACCACCACAAACACATTTGGCATTGCTTCCATGAAGGGAGACAATATTACTAAAGAAGGTTTGCAAATTGGGAAAGACATTACCACTACTGAAGGAGAAGAAAAGCCCATTTATGCCGATAAAACATATCAGCCAGAGCCTCAAGTTGGAGAAGAATCATGGACTGATACTGATGGAACAAATGAAAAGTTTGGTGGAAGAGCCCTTAAACCAGCTACCAACATGAAGCCATGCTACGGGTCTTTTGCAAGACCTACAAACATAAAAGGGGGCCAAGCTAAAAACAGAAAAGTAAAACCAACAACCGAAGGAGGGGTTGAAACTGAGGAACCAGATATTGATATGGAATTTTTCG…	B3
VMAD043	TGGATAGTTACAACGAATCGAGACAATGCAGTAACTACCACCACAAACACATTTGGCATTGCTTCCATGAAGGGAGACAATATTACTAAAGAAGGTTTGCAAATTGGGAAAGACATTACCACTACTGAAGGAGAAGAAAAGCCCATTTATGCCGATAAAACATATCAGCCAGAGCCTCAAGTTGGAGAAGAATCATGGACTGATACTGATGGAACAAATGAAAAGTTTGGTGGAAGAGCCCTTAAACCAGCTACCAACATGAAGCCATGCTACGGGTCTTTTGCAAGACCTACAAACATAAAAGGGGGCCAAGCTAAAAACAGAAAAGTAAAACCAACAACCGAAGGAGGGGTTGAAACTGAGGAACCAGATATTGATATGGAATTTTTCGATGGTAGA…	B3
VMAD044	ATCTCAGTGGATAGTTACAACGAATCGAGACAATGCMGTAACTACCACCACAAACACATTTGGCATTGCTTCCATGAAGGGAGACAATATTACTAAAGAAGGTTTGCAAATTGGGAAAGACATTACCACTACTGAAGGAGAAGAAAAGCCCATTTATGCCGATAAAACATATCAGCCAGAGCCTCAAGTTGGAGAAGAATCATGGACTGATACTGATGGAACAAATGAAAAGTTTGGTGGAAGAGCCCTTAAACCAGCTACCAACATGAAGCCATGCTACGGGTCTTTTGCAAGACCTACAAACATAAAAGGGGGCCAAGCTAAAAACAGAAAAGTAAAACCAACAACCGAAGGAGGGGTTGAAACTGAGGAACCAGATATTGATATGGAATTTTTCGA…	B3
VMAD045	TCTCAGTGGATAGTTACAACGGGAGAAGACAATGCCACCACATACACATTTGGCATTGCTTCCACGAAGGGAGACAATATTACTAAGGAAGGTTTAGAAATTGGGAAAGACATTACTGCAGACAACAAGCCCATTTATGCCGATAAAACATATCAGCCAGAGCCTCAAGTTGGAGAAGAATCATGGACTGATATTGATGGAACAAATGAAAAATTTGGAGGTAGAGCTCTTAAACCAGCTACTAAAATGAAGCCATGCTACGGGTCTTTTGCAAGACCTACAAACATAAAAGGGGGCCAAGCTAAAAACAGAAAAGTAACACCAACCGAAGGAGATGTTGAAGCTGAGGAGCCAGATATTGATATGGAATTTTTTGATGGTAGAGAAGCTGCTGACGCT…	B7
VMAD046	TCAGTGGATAGTTACAACGAATCGAGACAATGCAGTAACTACCACCACAAACACATTTGGCATTGCTTCCATGAAGGGAGACAATATTACTAAAGAAGGTTTGCAAATTGGGAAAGACATTACCACTACTGAAGGAGAAGAAAAGCCCATTTATGCCGATAAAACATATCAGCCAGAGCCTCAAGTTGGAGAAGAATCATGGACTGATACTGATGGAACAAATGAAAAGTTTGGTGGAAGAGCCCTTAAACCAGCTACCAACATGAAGCCATGCTACGGGTCTTTTGCAAGACCTACAAACATAAAAGGGGGCCAAGCTAAAAACAGAAAAGTAAAACCAACAACCGAAGGAGGGGTTGAAACTGAGGAACCAGATATTGATATGGAATTTTTCGATGG…	B3
VMAD047	TAGTTACAACGAATCGAGACAATGCAGTAACTACCACCACAAACACATTTGGCATTGCTTCCATGAAGGGAGACAATATTACTAAAGAAGGTTTGCAAATTGGGAAAGACATTACCACTACTGAAGGAGAAGAAAAGCCCATTTATGCCGATAAAACATATCAGCCAGAGCCTCAAGTTGGAGAAGAATCATGGACTGATACTGATGGAACAAATGAAAAGTTTGGTGGAAGAGCCCTTAAACCAGCTACCAACATGAAGCCATGCTACGGGTCTTTTGCAAGACCTACAAACATAAAAGGGGGCCAAGCTAAAAACAGAAAAGTAAAACCAACAACCGAAGGAGGGGTTGAAACTGAGGAACCAGATATTGATATGGAATTTTTCGATGGTAGAGATG…	B3
VMAD048	ATAGTTACAACGAATCGAGACAATGCAGTAACTACCACCACAAACACATTTGGCATTGCTTCCATGAAGGGAGACAATATTACTAAAGAAGGTTTGCAAATTGGGAAAGACATTACCACTACTGAAGGAGAAGAAAAGCCCATTTATGCCGATAAAACATATCAGCCAGAGCCTCAAGTTGGAGAAGAATCATGGACTGATACTGATGGAACAAATGAAAAGTTTGGTGGAAGAGCCCTTAAACCAGCTACCAACATGAAGCCATGCTACGGGTCTTTTGCAAGACCTACAAACATAAAAGGGGGCCAAGCTAAAAACAGAAAAGTAAAACCAACAACCGAAGGAGGGGTTGAAACTGAGGAACCAGATATTGATATGGAATTTTTCGATGGTAGAGAT…	B3
VMAD050	CTCAGTGGATAGTTACAACGAATCGAGACAATGCAGTAACTACCACCACAAACACATTTGGCATTGCTTCCATGAAGGGAGACAATATTACTAAAGAAGGTTTGCAAATTGGGAAAGACATTACCACTACTGAAGGAGAAGAAAAGCCCATTTATGCCGATAAAACATATCAGCCAGAGCCTCAAGTTGGAGAAGAATCATGGACTGATACTGATGGAACAAATGAAAAGTTTGGTGGAAGAGCCCTTAAACCAGCTACCAACATGAAGCCATGCTACGGGTCTTTTGCAAGACCTACAAACATAAAAGGGGGCCAAGCTAAAAACAGAAAAGTAAAACCAACAACCGAAGGAGGGGTTGAAACTGAGGAACCAGATATTGATATGGAATTTTTCGATG…	B3
VMAD051	GAGTGGGAACAAACCGAAGATAGCGGCCGGGCAGTTGCCGAGGATGAAGAAGAGGAAGATGAAGATGAAGAAGAGGAAGAAGAAGAGCAAAACGCTCGAGATCAGGCTACTAAGAAAACACATGTCTATGCCCAGGCTCCTTTGTCTGGAGAAACAATTACAAAAAGCGGGCTACAAATAGGATCAGACAATGCAGAAACACAAGCTAAACCTGTATACGCAGATCCTTCCTATCAACCAGAACCTCAAATTGGCGAATCTCAGTGGAACGAAGCTGATGCTAATGCGGCAGGAGGGAGAGTGCTTAAAAAAACAACTCCCATGAAACCATGCTATGGATCTTATGCCAGGCCTACAAATCCTTTTGGTGGTCAATCCGTTCTGGTTCCGGATGAAAAA…	C2
VMAD052	CAGTGGATAGTTACAACGAATCGAGACAATGCAGTAACTACCACCACAAACACATTTGGCATTGCTTCCATGAAGGGAGACAATATTACTAAAGAAGGTTTGCAAATTGGGAAAGACATTACCACTACTGAAGGAGAAGAAAAGCCCATTTATGCCGATAAAACATATCAGCCAGAGCCTCAAGTTGGAGAAGAATCATGGACTGATACTGATGGAACAAATGAAAAGTTTGGTGGAAGAGCCCTTAAACCAGCTACCAACATGAAGCCATGCTACGGGTCTTTTGCAAGACCTACAAACATAAAAGGGGGCCAAGCTAAAAACAGAAAAGTAAAACCAACAACCGAAGGAGGGGTTGAAACTGAGGAACCAGATATTGATATGGAATTTTTCGATGGT…	B3
VMAD053	ACATCTCAGTGGATAGTTACAACGAATCGAGACAATGCAGTAACTACCACCACAAACACATTTGGCATTGCTTCCATGAAGGGAGACAATATTACTAAAGAAGGTTTGCAAATTGGGAAAGACATTACCACTACTGAAGGAGAAGAAAAGCCCATTTATGCCGATAAAACATATCAGCCAGAGCCTCAAGTTGGAGAAGAATCATGGACTGATACTGATGGAACAAATGAAAAGTTTGGTGGAAGAGCCCTTAAACCAGCTACCAACATGAAGCCATGCTACGGGTCTTTTGCAAGACCTACAAACATAAAAGGGGGCCAAGCTAAAAACAGAAAAGTAAAACCAACAACCGAAGGAGGGGTTGAAACTGAGGAACCAGATATTGATATGGAATTTTTC…	B3
VMAD054	CAGTGGATAGTTACAACGAATCGAGACAATGCAGTAACTACCACCACAAACACATTTGGCATTGCTTCCATGAAGGGAGACAATATTACTAAAGAAGGTTTGCAAATTGGGAAAGACATTACCACTACTGAAGGAGAAGAAAAGCCCATTTATGCCGATAAAACATATCAGCCAGAGCCTCAAGTTGGAGAAGAATCATGGACTGATACTGATGGAACAAATGAAAAGTTTGGTGGAAGAGCCCTTAAACCAGCTACCAACATGAAGCCATGCTACGGGTCTTTTGCAAGACCTACAAACATAAAAGGGGGCCAAGCTAAAAACAGAAAAGTAAAACCAACAACCGAAGGAGGGGTTGAAACTGAGGAACCAGATATTGATATGGAATTTTTCGATGGT…	B3
VMAD055	ATCTCAGTGGATAGTTACAACGAATCGAGACAATGCAGTAACTACCACCACAAACACATTTGGCATTGCTTCCATGAAGGGAGACAATATTACTAAAGAAGGTTTGCAAATTGGGAAAGACATTACCACTACTGAAGGAGAAGAAAAGCCCATTTATGCCGATAAAACATATCAGCCAGAGCCTCAAGTTGGAGAAGAATCATGGACTGATACTGATGGAACAAATGAAAAGTTTGGTGGAAGAGCCCTTAAACCAGCTACCAACATGAAGCCATGCTACGGGTCTTTTGCAAGACCTACAAACATAAAAGGGGGCCAAGCTAAAAACAGAAAAGTAAAACCAACAACCGAAGGAGGGGTTGAAACTGAGGAACCAGATATTGATATGGAATTTTTCGA…	B3
VMAD056	CAGTGGATAGTTACAACGAATCGAGACAATGCAGTAACTACCACCACAAACACATTTGGCATTGCTTCCATGAAGGGAGACAATATTACTAAAGAAGGTTTGCAAATTGGGAAAGACATTACCACTACTGAAGGAGAAGAAAAGCCCATTTATGCCGATAAAACATATCAGCCAGAGCCTCAAGTTGGAGAAGAATCATGGACTGATACTGATGGAACAAATGAAAAGTTTGGTGGAAGAGCCCTTAAACCAGCTACCAACATGAAGCCATGCTACGGGTCTTTTGCAAGACCTACAAACATAAAAGGGGGCCAAGCTAAAAACAGAAAAGTAAAACCAACAACCGAAGGAGGGGTTGAAACTGAGGAACCAGATATTGATATGGAATTTTTCGATGGT…	B3
VMAD057	ATAGTTACAACGGGAGAAGACAATGCCACCACATACACATTTGGCATTGCTTCCACGAAGGGAGACAATATTACTAAGGAAGGTTTAGAAATTGGGAAAGACATTACTGCAGACAACAAGCCCATTTATGCCGATAAAACATATCAGCCAGAGCCTCAAGTTGGAGAAGAATCATGGACTGATATTGATGGAACAAATGAAAAATTTGGAGGTAGAGCTCTTAAACCAGCTACTAAAATGAAGCCATGCTACGGGTCTTTTGCAAGACCTACAAACATAAAAGGGGGCCAAGCTAAAAACAGAAAAGTAACACCAACCGAAGGAGATGTTGAAGCTGAGGAGCCAGATATTGATATGGAATTTTTCGATGGTAGAGAAGCTGCTGACGCTTTTTCGCCT…	B7
VMAD058	GATAGTTACAACGAATCAAGACAATGCAGTAACTACCACCACAAACACATTTGGCATTGCTTCCATGAAGGGAGACAATATTACTAAAGAAGGTTTGCAAATTGGGAAAGACATTACCACTACTGAAGGAGAAGAAAAGCCCATTTATGCCGATAAAACATATCAGCCAGAGCCTCAAGTTGGAGAAGAATCATGGACTGATACTGATGGAACAAATGAAAAGTTTGGTGGAAGAGCCCTTAAACCAGCTACCAACATGAAGCCATGCTACGGGTCTTTTGCAAGACCTACAAACATAAAAGGGGGCCAAGCTAAAAACAGAAAAGTAAAACCAACAACCGAAGGAGGGGTTGAAACTGAGGAACCAGATATTGATATGGAATTTTTCGATGGTAGAGA…	B3
VMAD059	GATAGTTACAACGAATCGAGACAATGCAGTAACTACCACCACAAACACATTTGGCATTGCTTCCATGAAGGGAGACAATATTACTAAAGAAGGTTTGCAAATTGGGAAAGACATTACCACTACTGAAGGAGAAGAAAAGCCCATTTATGCCGATAAAACATATCAGCCAGAGCCTCAAGTTGGAGAAGAATCATGGACTGATACTGATGGAACAAATGAAAAGTTTGGTGGAAGAGCCCTTAAACCAGCTACCAACATGAAGCCATGCTACGGGTCTTTTGCAAGACCTACAAACATAAAAGGGGGCCAAGCTAAAAACAGAAAAGTAAAACCAACAACCGAAGGAGGGGTTGAAACTGAGGAACCAGATATTGATATGGAATTTTTCGATGGTAGAGA…	B3
VMAD060	GTGGATAGTTACAACGAATCGAGACAATGCAGTAACTACCACCACAAACACATTTGGCATTGCTTCCATGAAGGGAGACAATATTACTAAAGAAGGTTTGCAAATTGGGAAAGACATTACCACTACTGAAGGAGAAGAAAAGCCCATTTATGCCGATAAAACATATCAGCCAGAGCCTCAAGTTGGAGAAGAATCATGGACTGATACTGATGGAACAAATGAAAAGTTTGGTGGAAGAGCCCTTAAACCAGCTACCAACATGAAGCCATGCTACGGGTCTTTTGCAAGACCTACAAACATAAAAGGGGGCCAAGCTAAAAACAGAAAAGTAAAACCAACAACCGAAGGAGGGGTTGAAACTGAGGAACCAGATATTGATATGGAATTTTTCGATGGTAG…	B3
VMAD061	TACATCTCAGTGGATAGTTACAACGAATCGAGACAATGCAGTAACTACCACCACAAACACATTTGGCATTGCTTCCATGAAGGGAGACAATATTACTAAAGAAGGTTTGCAAATTGGGAAAGACATTACCACTACTGAAGGAGAAGAAAAGCCCATTTATGCCGATAAAACATATCAGCCAGAGCCTCAAGTTGGAGAAGAATCATGGACTGATACTGATGGAACAAATGAAAAGTTTGGTGGAAGAGCCCTTAAACCAGCTACCAACATGAAGCCATGCTACGGGTCTTTTGCAAGACCTACAAACATAAAAGGGGGCCAAGCTAAAAACAGAAAAGTAAAACCAACAACCGAAGGAGGGGTTGAAACTGAGGAACCAGATATTGATATGGAATTTTT…	B3
VMAD062	GAAGGAGAAGAAAAGCCCATTTATGCCGATAAAACATATCAGCCAGAGCCTCAAGTTGGAGAAGAATCATGGACTGATACTGATGGAACAAATGAAAAGTTTGGTGGAAGAGCCCTTAAACCAGCTACCAACATGAAGCCATGCTACGGGTCTTTTGCAAGACCTACAAACATAAAAGGGGGCCAAGCTAAAAACAGAAAAGTAAAACCAACAACCGAAGGAGGGGTTGAAACTGAGGAACCAGATATTGATATGGAATTTTTCGATGGTAGAGATGCTGTTGCAGGAGCTTTAGCGCCTGAAATTGTGCTTTATACGGAAAATGTAAATTTGGAAACTCCAGACAGTCATGTGGTATATAAACCAGGAACGTCTGATAACTCTCATGCAAATTTGGGT…	B3
VMAD063	TGGATAGTTACAACGAATCGAGACAATGCAGTAACTACCACCACAAACACATTTGGCATTGCTTCCATGAAGGGAGACAATATTACTAAAGAAGGTTTGCAAATTGGGAAAGACATTACCACTACTGAAGGAGAAGAAAAGCCCATTTATGCCGATAAAACATATCAGCCAGAGCCTCAAGTTGGAGAAGAATCATGGACTGATACTGATGGAACAAATGAAAAGTTTGGTGGAAGAGCCCTTAAACCAGCTACCAACATGAAGCCATGCTACGGGTCTTTTGCAAGACCTACAAACATAAAAGGGGGCCAAGCTAAAAACAGAAAAGTAAAACCAACAACCGAAGGAGGGGTTGAAACTGAGGAACCAGATATTGATATGGAATTTTTCGATGGTAGA…	B3
VMAD064	GTGGATAGTTACAACGAATCGAGACAATGCAGTAACTACCACCACAAACACATTTGGCATTGCTTCCATGAAGGGAGACAATATTACTAAAGAAGGTTTGCAAATTGGGAAAGACATTACCACTACTGAAGGAGAAGAAAAGCCCATTTATGCCGATAAAACATATCAGCCAGAGCCTCAAGTTGGAGAAGAATCATGGACTGATACTGATGGAACAAATGAAAAGTTTGGTGGAAGAGCCCTTAAACCAGCTACCAACATGAAGCCATGCTACGGGTCTTTTGCAAGACCTACAAACATAAAAGGGGGCCAAGCTAAAAACAGAAAAGTAAAACCAACAACCGAAGGAGGGGTTGAAACTGAGGAACCAGATATTGATATGGAATTTTTCGATGGTAG…	B3
VMAD065	TGGATAGTTACAACGAATCGAGACAATGCAGTAACTACCACCACAAACACATTTGGCATTGCTTCCATGAAGGGAGACAATATTACTAAAGAAGGTTTGCAAATTGGGAAAGACATTACCACTACTGAAGGAGAAGAAAAGCCCATTTATGCCGATAAAACATATCAGCCAGAGCCTCAAGTTGGAGAAGAATCATGGACTGATACTGATGGAACAAATGAAAAGTTTGGTGGAAGAGCCCTTAAACCAGCTACCAACATGAAGCCATGCTACGGGTCTTTTGCAAGACCTACAAACATAAAAGGGGGCCAAGCTAAAAACAGAAAAGTAAAACCAACAACCGAAGGAGGGGTTGAAACTGAGGAACCAGATATTGATATGGAATTTTTCGATGGTAGA…	B3
VMAD066	TTACAATTCACTCGCTCCTAAGGGCGCGCCCAATACATCTCAGTGGATAGTTACAACGAATCGAGACAATGCAGTAACTACCACCACAAACACATTTGGCATTGCTTCCATGAAGGGAGACAATATTACTAAAGAAGGTTTGCAAATTGGGAAAGACATTACCACTACTGAAGGAGAAGAAAAGCCCATTTATGCCGATAAAACATATCAGCCAGAGCCTCAAGTTGGAGAAGAATCATGGACTGATACTGATGGAACAAATGAAAAGTTTGGTGGAAGAGCCCTTAAACCAGCTACCAACATGAAGCCATGCTACGGGTCTTTTGCAAGACCTACAAACATAAAAGGGGGCCAAGCTAAAAACAGAAAAGTAAAACCAACAACCGAAGGAGGGGTTGA…	B3
VMAD067	TGGATAGTTACAACGAATCGAGACAATGCAGTAACTACCACCACAAACACATTTGGCATTGCTTCCATGAAGGGAGACAATATTACTAAAGAAGGTTTGCAAATTGGGAAAGACATTACCACTACTGAAGGAGAAGAAAAGCCCATTTATGCCGATAAAACATATCAGCCAGAGCCTCAAGTTGGAGAAGAATCATGGACTGATACTGATGGAACAAATGAAAAGTTTGGTGGAAGAGCCCTTAAACCAGCTACCAACATGAAGCCATGCTACGGGTCTTTTGCAAGACCTACAAACATAAAAGGGGGCCAAGCTAAAAACAGAAAAGTAAAACCAACAACCGAAGGAGGGGTTGAAACTGAGGAACCAGATATTGATATGGAATTTTTCGATGGTAGA…	B3
VMAD068	GGATAGTTACAACGAATCGAGACAATGCAGTAACTACCACCACAAACACATTTGGCATTGCTTCCATGAAGGGAGACAATATTACTAAAGAAGGTTTGCAAATTGGGAAAGACATTACCACTACTGAAGGAGAAGAAAAGCCCATTTATGCCGATAAAACATATCAGCCAGAGCCTCAAGTTGGAGAAGAATCATGGACTGATACTGATGGAACAAATGAAAAGTTTGGTGGAAGAGCCCTTAAACCAGCTACCAACATGAAGCCATGCTACGGGTCTTTTGCAAGACCTACAAACATAAAAGGGGGCCAAGCTAAAAACAGAAAAGTAAAACCAACAACCGAAGGAGGGGTTGAAACTGAGGAACCAGATATTGATATGGAATTTTTCGATGGTAGAG…	B3
VMAD069	ATCTCAGTGGATAGTTACAACGAATCGAGACAATGCAGTAACTACCACCACAAACACATTTGGCATTGCTTCCATGAAGGGAGACAATATTACTAAAGAAGGTTTGCAAATTGGGAAAGACATTACCACTACTGAAGGAGAAGAAAAGCCCATTTATGCCGATAAAACATATCAGCCAGAGCCTCAAGTTGGAGAAGAATCATGGACTGATACTGATGGAACAAATGAAAAGTTTGGTGGAAGAGCCCTTAAACCAGCTACCAACATGAAGCCATGCTACGGGTCTTTTGCAAGACCTACAAACATAAAAGGGGGCCAAGCTAAAAACAGAAAAGTAAAACCAACAACCGAAGGAGGGGTTGAAACTGAGGAACCAGATATTGATATGGAATTTTTCGA…	B3
VMAD070	CAGTGGATAGTTACAACGAATCGAGACAATGCAGTAACTACCACCACAAACACATTTGGCATTGCTTCCATGAAGGGAGACAATATTACTAAAGAAGGTTTGCAAATTGGGAAAGACATTACCACTACTGAAGGAGAAGAAAAGCCCATTTATGCCGATAAAACATATCAGCCAGAGCCTCAAGTTGGAGAAGAATCATGGACTGATACTGATGGAACAAATGAAAAGTTTGGTGGAAGAGCCCTTAAACCAGCTACCAACATGAAGCCATGCTACGGGTCTTTTGCAAGACCTACAAACATAAAAGGGGGCCAAGCTAAAAACAGAAAAGTAAAACCAACAACCGAAGGAGGGGTTGAAACTGAGGAACCAGATATTGATATGGAATTTTTCGATGGT…	B3
VMAD071	TCTCAGTGGATAGTTACAACGAATCGAGACAATGCAGTAACTACCACCACAAACACATTTGGCATTGCTTCCATGAAGGGAGACAATATTACTAAAGAAGGTTTGCAAATTGGGAAAGACATTACCACTACTGAAGGAGAAGAAAAGCCCATTTATGCCGATAAAACATATCAGCCAGAGCCTCAAGTTGGAGAAGAATCATGGACTGATACTGATGGAACAAATGAAAAGTTTGGTGGAAGAGCCCTTAAACCAGCTACCAACATGAAGCCATGCTACGGGTCTTTTGCAAGACCTACAAACATAAAAGGGGGCCAAGCTAAAAACAGAAAAGTAAAACCAACAACCGAAGGAGGGGTTGAAACTGAGGAACCAGATATTGATATGGAATTTTTCGAT…	B3
VMAD072	TTACAACGAATCGAGACAATGCAGTAACTACCACCACAAACACATTTGGCATTGCTTCCATGAAGGGAGACAATATTACTAAAGAAGGTTTGCAAATTGGGAAAGACATTACCACTACTGAAGGAGAAGAAAAGCCCATTTATGCCGATAAAACATATCAGCCAGAGCCTCAAGTTGGAGAAGAATCATGGACTGATACTGATGGAACAAATGAAAAGTTTGGTGGAAGAGCCCTTAAACCAGCTACCAACATGAAGCCATGCTACGGGTCTTTTGCAAGACCTACAAACATAAAAGGGGGCCAAGCTAAAAACAGAAAAGTAAAACCAACAACCGAAGGAGGGGTTGAAACTGAGGAACCAGATATTGATATGGAATTTTTCGATGGTAGAGATGCTG…	B3
VMAD073	GATAAAACATATCAGCCAGAGCCTCAAGTTGGAGAAGAATCATGGACTGATACTGATGGAACAAATGAAAAGTTTGGTGGAAGAGCCCTTAAACCAGCTACCAACATGAAGCCATGCTACGGGTCTTTTGCAAGACCTACAAACATAAAAGGGGGCCAAGCTAAAAACAGAAAAGTAAAACCAACAACCGAAGGAGGGGTTGAAACTGAGGAACCAGATATTGATATGGAATTTTTCGATGGTAGAGATGCTGTTGCAGGAGCTTTAGCGCCTGAAATTGTGCTTTATACGGAAAATGTAAATTTGGAAACTCCAGACAGTCATGTGGTATATAAACCAGGAACGTCTGATAACTCTCATGCAAATTTGGGTCAACAAGCCATGCCTAACAGACCCAAT…	B3
VMAD074	CAGCTTACAATTCACTCGCTCCTAAGGGCGCGCCCAATACATCTCAGTGGATAGTTACAACGAATCGAGACAATGCAGTAACTACCACCACAAACACATTTGGCATTGCTTCCATGAAGGGAGACAATATTACTAAAGAAGGTTTGCAAATTGGGAAAGACATTACCACTACTGAAGGAGAAGAAAAGCCCATTTATGCCGATAAAACATATCAGCCAGAGCCTCAAGTTGGAGAAGAATCATGGACTGATACTGATGGAACAAATGAAAAGTTTGGTGGAAGAGCCCTTAAACCAGCTACCAACATGAAGCCATGCTACGGGTCTTTTGCAAGACCTACAAACATAAAAGGGGGCCAAGCTAAAAACAGAAAAGTAAAACCAACAACCGAAGGAGGGG…	B3
VMAD075	TGGATAGTTACAACGAATCGAGACAATGCAGTAACTACCACCACAAACACATTTGGCATTGCTTCCATGAAGGGAGACAATATTACTAAAGAAGGTTTGCAAATTGGGAAAGACATTACCACTACTGAAGGAGAAGAAAAGCCCATTTATGCCGATAAAACATATCAGCCAGAGCCTCAAGTTGGAGAAGAATCATGGACTGATACTGATGGAACAAATGAAAAGTTTGGTGGAAGAGCCCTTAAACCAGCTACCAACATGAAGCCATGCTACGGGTCTTTTGCAAGACCTACAAACATAAAAGGGGGCCAAGCTAAAAACAGAAAAGTAAAACCAACAACCGAAGGAGGGGTTGAAACTGAGGAACCAGATATTGATATGGAATTTTTCGATGGTAGA…	B3
VMAD076	ATCTCAGTGGATAGTTACAACGAATCGAGACAATGCAGTAACTACCACCACAAACACATTTGGCATTGCTTCCATGAAGGGAGACAATATTACTAAAGAAGGTTTGCAAATTGGGAAAGACATTACCACTACTGAAGGAGAAGAAAAGCCCATTTATGCCGATAAAACATATCAGCCAGAGCCTCAAGTTGGAGAAGAATCATGGACTGATACTGATGGAACAAATGAAAAGTTTGGTGGAAGAGCCCTTAAACCAGCTACCAACATGAAGCCATGCTACGGGTCTTTTGCAAGACCTACAAACATAAAAGGGGGCCAAGCTAAAAACAGAAAAGTAAAACCAACAACCGAAGGAGGGGTTGAAACTGAGGAACCAGATATTGATATGGAATTTTTCGA…	B3
VMAD077	TCAGTGGATAGTTACAACGAATCGAGACAATGCAGTAACTACCACCACAAACACATTTGGCATTGCTTCCATGAAGGGAGACAATATTACTAAAGAAGGTTTGCAAATTGGGAAAGACATTACCACTACTGAAGGAGAAGAAAAGCCCATTTATGCCGATAAAACATATCAGCCAGAGCCTCAAGTTGGAGAAGAATCATGGACTGATACTGATGGAACAAATGAAAAGTTTGGTGGAAGAGCCCTTAAACCAGCTACCAACATGAAGCCATGCTACGGGTCTTTTGCAAGACCTACAAACATAAAAGGGGGCCAAGCTAAAAACAGAAAAGTAAAACCAACAACCGAAGGAGGGGTTGAAACTGAGGAACCAGATATTGATATGGAATTTTTCGATGG…	B3
VMAD078	TGGATAGTTACAACGAATCGAGACAATGCAGTAACTACCACCACAAACACATTTGGCATTGCTTCCATGAAGGGAGACAATATTACTAAAGAAGGTTTGCAAATTGGGAAAGACATTACCACTACTGAAGGAGAAGAAAAGCCCATTTATGCCGATAAAACATATCAGCCAGAGCCTCAAGTTGGAGAAGAATCATGGACTGATACTGATGGAACAAATGAAAAGTTTGGTGGAAGAGCCCTTAAACCAGCTACCAACATGAAGCCATGCTACGGGTCTTTTGCAAGACCTACAAACATAAAAGGGGGCCAAGCTAAAAACAGAAAAGTAAAACCAACAACCGAAGGAGGGGTTGAAACTGAGGAACCAGATATTGATATGGAATTTTTCGATGGTAGA…	B3
VMAD080	GATAGTTACAACGAATCGAGACAATGCAGTAACTACCACCACAAACACATTTGGCATTGCTTCCATGAAGGGAGACAATATTACTAAAGAAGGTTTGCAAATTGGGAAAGACATTACCACTACTGAAGGAGAAGAAAAGCCCATTTATGCCGATAAAACATATCAGCCAGAGCCTCAAGTTGGAGAAGAATCATGGACTGATACTGATGGAACAAATGAAAAGTTTGGTGGAAGAGCCCTTAAACCAGCTACCAACATGAAGCCATGCTACGGGTCTTTTGCAAGACCTACAAACATAAAAGGGGGCCAAGCTAAAAACAGAAAAGTAAAACCAACAACCGAAGGAGGGGTTGAAACTGAGGAACCAGATATTGATATGGAATTTTTCGATGGTAGAGA…	B3
VMAD081	ATCTCAGTGGATAGTTACAACGGGAGAAGACAATGCCACCACATACACATTTGGCATTGCTTCCACGAAGGGAGACAATATTACTAAGGAAGGTTTAGAAATTGGGAAAGACATTACTGCAGACAACAAGCCCATTTATGCCGATAAAACATATCAGCCAGAGCCTCAAGTTGGAGAAGAATCATGGACTGATATTGATGGAACAAATGAAAAATTTGGAGGTAGAGCTCTTAAACCAGCTACTAAAATGAAGCCATGCTACGGGTCTTTTGCAAGACCTACAAACATAAAAGGGGGCCAAGCTAAAAACAGAAAAGTAACACCAACCGAAGGAGATGTTGAAGCTGAGGAGCCAGATATTGATATGGAATTTTTCGATGGTAGAGAAGCTGCTGACGC…	B7
VMAD082	AGTGGATAGTTACAACGAATCGAGACAATGCAGTAACTACCACCACAAACACATTTGGCATTGCTTCCATGAAGGGAGACAATATTACTAAAGAAGGTTTGCAAATTGGGAAAGACATTACCACTACTGAAGGAGAAGAAAAGCCCATTTATGCCGATAAAACATATCAGCCAGAGCCTCAAGTTGGAGAAGAATCATGGACTGATACTGATGGAACAAATGAAAAGTTTGGTGGAAGAGCCCTTAAACCAGCTACCAACATGAAGCCATGCTACGGGTCTTTTGCAAGACCTACAAACATAAAAGGGGGCCAAGCTAAAAACAGAAAAGTAAAACCAACAACCGAAGGAGGGGTTGAAACTGAGGAACCAGATATTGATATGGAATTTTTCGATGGTA…	B3
VMAD083	CATCTCAGTGGATAGTTACAACGAATCGAGACAATGCAGTAACTACCACCACAAACACATTTGGCATTGCTTCCATGAAGGGAGACAATATTACTAAAGAAGGTTTGCAAATTGGGAAAGACATTACCACTACTGAAGGAGAAGAAAAGCCCATTTATGCCGATAAAACATATCAGCCAGAGCCTCAAGTTGGAGAAGAATCATGGACTGATACTGATGGAACAAATGAAAAGTTTGGTGGAAGAGCCCTTAAACCAGCTACCAACATGAAGCCATGCTACGGGTCTTTTGCAAGACCTACAAACATAAAAGGGGGCCAAGCTAAAAACAGAAAAGTAAAACCAACAACCGAAGGAGGGGTTGAAACTGAGGAACCAGATATTGATATGGAATTTTTCG…	B3
VMAD084	ACATCTCAGTGGATAGTTACAACGAATCGAGACAATGCAGTAACTACCACCACAAACACATTTGGCATTGCTTCCATGAAGGGAGACAATATTACTAAAGAAGGTTTGCAAATTGGGAAAGACATTACCACTACTGAAGGAGAAGAAAAGCCCATTTATGCCGATAAAACATATCAGCCAGAGCCTCAAGTTGGAGAAGAATCATGGACTGATACTGATGGAACAAATGAAAAGTTTGGTGGAAGAGCCCTTAAACCAGCTACCAACATGAAGCCATGCTACGGGTCTTTTGCAAGACCTACAAACATAAAAGGGGGCCAAGCTAAAAACAGAAAAGTAAAACCAACAACCGAAGGAGGGGTTGAAACTGAGGAACCAGATATTGATATGGAATTTTTC…	B3
VMAD085	TCAGTGGATAGTTACAACGAATCGAGACAATGCAGTAACTACCACCACAAACACATTTGGCATTGCTTCCATGAAGGGAGACAATATTACTAAAGAAGGTTTGCAAATTGGGAAAGACATTACCACTACTGAAGGAGAAGAAAAGCCCATTTATGCCGATAAAACATATCAGCCAGAGCCTCAAGTTGGAGAAGAATCATGGACTGATACTGATGGAACAAATGAAAAGTTTGGTGGAAGAGCCCTTAAACCAGCTACCAACATGAAGCCATGCTACGGGTCTTTTGCAAGACCTACAAACATAAAAGGGGGCCAAGCTAAAAACAGAAAAGTAAAACCAACAACCGAAGGAGGGGTTGAAACTGAGGAACCAGATATTGATATGGAATTTTTCGATGG…	B3
VMAD086	TGGATAGTTACAACGGGAGAAGACAATGCCACCACATACACATTTGGCATTGCTTCCACGAAGGGAGACAATATTACTAAGGAAGGTTTAGAAATTGGGAAAGACATTACTGCAGACAACAAGCCCATTTATGCCGATAAAACATATCAGCCAGAGCCTCAAGTTGGAGAAGAATCATGGACTGATATTGATGGAACAAATGAAAAATTTGGAGGTAGAGCTCTTAAACCAGCTACTAAAATGAAGCCATGCTACGGGTCTTTTGCAAGACCTACAAACATAAAAGGGGGCCAAGCTAAAAACAGAAAAGTAACACCAACCGAAGGAGATGTTGAAGCTGAGGAGCCAGATATTGATATGGAATTTTTCGATGGTAGAGAAGCTGCTGACGCTTTTTCG…	B7
VMAD087	ACATCTCAGTGGATAGTTACAACGAATCGAGACAATGCAGTAACTACCACCACAAACACATTTGGCATTGCTTCCATGAAGGGAGACAATATTACTAAAGAAGGTTTGCAAATTGGGAAAGACATTACCACTACTGAAGGAGAAGAAAAGCCCATTTATGCCGATAAAACATATCAGCCAGAGCCTCAAGTTGGAGAAGAATCATGGACTGATACTGATGGAACAAATGAAAAGTTTGGTGGAAGAGCCCTTAAACCAGCTACCAACATGAAGCCATGCTACGGGTCTTTTGCAAGACCTACAAACATAAAAGGGGGCCAAGCTAAAAACAGAAAAGTAAAACCAACAACCGAAGGAGGGGTTGAAACTGAGGAACCAGATATTGATATGGAATTTTTC…	B3
VMAD088	GATAGTTACAACGAATCGAGACAATGCAGTAACTACCACCACAAACACATTTGGCATTGCTTCCATGAAGGGAGACAATATTACTAAAGAAGGTTTGCAAATTGGGAAAGACATTACCACTACTGAAGGAGAAGAAAAGCCCATTTATGCCGATAAAACATATCAGCCAGAGCCTCAAGTTGGAGAAGAATCATGGACTGATACTGATGGAACAAATGAAAAGTTTGGTGGAAGAGCCCTTAAACCAGCTACCAACATGAAGCCATGCTACGGGTCTTTTGCAAGACCTACAAACATAAAAGGGGGCCAAGCTAAAAACAGAAAAGTAAAACCAACAACCGAAGGAGGGGTTGAAACTGAGGAACCAGATATTGATATGGAATTTTTCGATGGTAGAGA…	B3
VMAD089	CAGTGGATAGTTACAACGGGAGAAGACAATGCCACCACATACACATTTGGCATTGCTTCCACGAAGGGAGACAATATTACTAAGGAAGGTTTAGAAATTGGGAAAGACATTACTGCAGACAACAAGCCCATTTATGCCGATAAAACATATCAGCCAGAGCCTCAAGTTGGAGAAGAATCATGGACTGATATTGATGGAACAAATGAAAAATTTGGAGGTAGAGCTCTTAAACCAGCTACTAAAATGAAGCCATGCTACGGGTCTTTTGCAAGACCTACAAACATAAAAGGGGGCCAAGCTAAAAACAGAAAAGTAACACCAACCGAAGGAGATGTTGAAGCTGAGGAGCCAGATATTGATATGGAATTTTTTGATGGTAGAGAAGCTGCTGACGCTTTT…	B7
VMAD090	TTACAACGAATCGAGACAATGCAGTAACTACCACCACAAACACATTTGGCATTGCTTCCATGAAGGGAGACAATATTACTAAAGAAGGTTTGCAAATTGGGAAAGACATTACCACTACTGAAGGAGAAGAAAAGCCCATTTATGCCGATAAAACATATCAGCCAGAGCCTCAAGTTGGAGAAGAATCATGGACTGATACTGATGGAACAAATGAAAAGTTTGGTGGAAGAGCCCTTAAACCAGCTACCAACATGAAGCCATGCTACGGGTCTTTTGCAAGACCTACAAACATAAAAGGGGGCCAAGCTAAAAACAGAAAAGTAAAACCAACAACCGAAGGAGGGGTTGAAACTGAGGAACCAGATATTGATATGGAATTTTTCGATGGTAGAGATGCTG…	B3
VMAD091	CATCTCAGTGGATAGTTACAACGAATCGAGACAATGCAGTAACTACCACCACAAACACATTTGGCATTGCTTCCATGAAGGGAGACAATATTACTAAAGAAGGTTTGCAAATTGGGAAAGACATTACCACTACTGAAGGAGAAGAAAAGCCCATTTATGCCGATAAAACATATCAGCCAGAGCCTCAAGTTGGAGAAGAATCATGGACTGATACTGATGGAACAAATGAAAAGTTTGGTGGAAGAGCCCTTAAACCAGCTACCAACATGAAGCCATGCTACGGGTCTTTTGCAAGACCTACAAACATAAAAGGGGGCCAAGCTAAAAACAGAAAAGTAAAACCAACAACCGAAGGAGGGGTTGAAACTGAGGAACCAGATATTGATATGGAATTTTTCG…	B3
VMAD092	ATCTCAGTGGATAGTTACAACGGGAGAAGACAATGCCACCACATACACATTTGGCATTGCTTCCACGAAGGGAGACAATATTACTAAGGAAGGTTTAGAAATTGGGAAAGACATTACTGCAGACAACAAGCCCATTTATGCCGATAAAACATATCAGCCAGAGCCTCAAGTTGGAGAAGAATCATGGACTGATATTGATGGAACAAATGAAAAATTTGGAGGTAGAGCTCTTAAACCAGCTACTAAAATGAAGCCATGCTACGGGTCTTTTGCAAGACCTACAAACATAAAAGGGGGCCAAGCTAAAAACAGAAAAGTAACACCAACCGAAGGAGATGTTGAAGCTGAGGAGCCAGATATTGATATGGAATTTTTTGATGGTAGAGAAGCTGCTGACGC…	B7
VMAD093	ACATCTCAGTGGATAGTTACAACGGGAGAAGACRATGCCACCACATACACATTTGGCATTGCTTCCRCGAAGGGAGACAATATTACTAAGGAAGGTTTAGAAATTGGGAAAGACATTACTGCAGACAACAAGCCCATTTATGCCGATAAAACATATCAGCCAGAGCCTCAAGTTGGAGAAGAATCATGGACTGATATTGATGGAACAAATGAAAAATTTGGAGGTAGAGCTCTTAAACCAGCTACTAAAATGAAGCCATGCTACGGGTCTTTTGCAAGACCTACAAACATAAAAGGGGGCCAAGCTAAAAACAGAAAAGTAACACCAACCGAAGGAGATGTTGAAGCTGAGGAGCCAGATATTGATATGGAATTTTTTGATGGTAGAGAAGCTGCTGAC…	B3
VMAD094	TAGTTACAACGAATCGAGACAATGCAGTAACTACCACCACAAACACATTTGGCATTGCTTCCATGAAGGGAGACAATATTACTAAAGAAGGTTTGCAAATTGGGAAAGACATTACCACTACTGAAGGAGAAGAAAAGCCCATTTATGCCGATAAAACATATCAGCCAGAGCCTCAAGTTGGAGAAGAATCATGGACTGATACTGATGGAACAAATGAAAAGTTTGGTGGAAGAGCCCTTAAACCAGCTACCAACATGAAGCCATGCTACGGGTCTTTTGCAAGACCTACAAACATAAAAGGGGGCCAAGCTAAAAACAGAAAAGTAAAACCAACAACCGAAGGAGGGGTTGAAACTGAGGAACCAGATATTGATATGGAATTTTTCGATGGTAGAGATG…	B3
VMAD095	GCACAGCTTACAATTCACTCGCTCCTAAGGGCGCGCCCAATACATCTCAGTGGATAGTTACAACGAATCGAGACAATGCAGTAACTACCACCACAAACACATTTGGCATTGCTTCCATGAAGGGAGACAATATTACTAAAGAAGGTTTGCAAATTGGGAAAGACATTACCACTACTGAAGGAGAAGAAAAGCCCATTTATGCCGATAAAACATATCAGCCAGAGCCTCAAGTTGGAGAAGAATCATGGACTGATACTGATGGAACAAATGAAAAGTTTGGTGGAAGAGCCCTTAAACCAGCTACCAACATGAAGCCATGCTACGGGTCTTTTGCAAGACCTACAAACATAAAAGGGGGCCAAGCTAAAAACAGAAAAGTAAAACCAACAACCGAAGGAG…	B3
VMAD096	CTCAGTGGATAGTTACAACGAATCGAGACAATGCAGTAACTACCACCACAAACACATTTGGCATTGCTTCCATGAAGGGAGACAATATTACTAAAGAAGGTTTGCAAATTGGGAAAGACATTACCACTACTGAAGGAGAAGAAAAGCCCATTTATGCCGATAAAACATATCAGCCAGAGCCTCAAGTTGGAGAAGAATCATGGACTGATACTGATGGAACAAATGAAAAGTTTGGTGGAAGAGCCCTTAAACCAGCTACCAACATGAAGCCATGCTACGGGTCTTTTGCAAGACCTACAAACATAAAAGGGGGCCAAGCTAAAAACAGAAAAGTAAAACCAACAACCGAAGGAGGGGTTGAAACTGAGGAACCAGATATTGATATGGAATTTTTCGATG…	B3
VMAD097	CTTACAATTCACTGGCTCCTAAGGGCGCGCCTAACACATCTCAGTGGATAGTTACAACGGGAGAAGACAATGCCACCACATACACATTTGGCATTGCTTCCACGAAGGGAGACAATATTACTAAGGAAGGTTTAGAAATTGGGAAAGACATTACTGCAGACAACAAGCCCATTTATGCCGATAAAACATATCAGCCAGAGCCTCAAGTTGGAGAAGAATCATGGACTGATATTGATGGAACAAATGAAAAATTTGGAGGTAGAGCTCTTAAACCAGCTACTAAAATGAAGCCATGCTACGGGTCTTTTGCAAGACCTACAAACATAAAAGGGGGCCAAGCTAAAAACAGAAAAGTAACACCAACCGAAGGAGATGTTGAAGCTGAGGAGCCAGATATTG…	B7
VMAD098	TCAGTGGATAGTTACAACGAATCGAGACAATGCAGTAACTACCACCACAAACACATTTGGCATTGCTTCCATGAAGGGAGACAATATTACTAAAGAAGGTTTGCAAATTGGGAAAGACATTACCACTACTGAAGGAGAAGAAAAGCCCATTTATGCCGATAAAACATATCAGCCAGAGCCTCAAGTTGGAGAAGAATCATGGACTGATACTGATGGAACAAATGAAAAGTTTGGTGGAAGAGCCCTTAAACCAGCTACCAACATGAAGCCATGCTACGGGTCTTTTGCAAGACCTACAAACATAAAAGGGGGCCAAGCTAAAAACAGAAAAGTAAAACCAACAACCGAAGGAGGGGTTGAAACTGAGGAACCAGATATTGATATGGAATTTTTCGATGG…	B3
VMAD099	CATCTCAGTGGATAGTTACAACGAATCGAGACAATGCAGTAACTACCACCACAAACACATTTGGCATTGCTTCCATGAAGGGAGACAATATTACTAAAGAAGGTTTGCAAATTGGGAAAGACATTACCACTACTGAAGGAGAAGAAAAGCCCATTTATGCCGATAAAACATATCAGCCAGAGCCTCAAGTTGGAGAAGAATCATGGACTGATACTGATGGAACAAATGAAAAGTTTGGTGGAAGAGCCCTTAAACCAGCTACCAACATGAAGCCATGCTACGGGTCTTTTGCAAGACCTACAAACATAAAAGGGGGCCAAGCTAAAAACAGAAAAGTAAAACCAACAACCGAAGGAGGGGTTGAAACTGAGGAACCAGATATTGATATGGAATTTTTCG…	B3
VMAD100	ATCTCAGTGGATAGTTACAACGAATCGAGACAATGCAGTAACTACCACCACAAACACATTTGGCATTGCTTCCATGAAGGGAGACAATATTACTAAAGAAGGTTTGCAAATTGGGAAAGACATTACCACTACTGAAGGAGAAGAAAAGCCCATTTATGCCGATAAAACATATCAGCCAGAGCCTCAAGTTGGAGAAGAATCATGGACTGATACTGATGGAACAAATGAAAAGTTTGGTGGAAGAGCCCTTAAACCAGCTACCAACATGAAGCCATGCTACGGGTCTTTTGCAAGACCTACAAACATAAAAGGGGGCCAAGCTAAAAACAGAAAAGTAAAACCAACAACCGAAGGAGGGGTTGAAACTGAGGAACCAGATATTGATATGGAATTTTTCGA…	B3
VMAD102	GATAGTTACAACGAATCGAGACAATGCAGTAACTACCACCACAAACACATTTGGCATTGCTTCCATGAAGGGAGACAATATTACTAAAGAAGGTTTGCAAATTGGGAAAGACATTACCACTACTGAAGGAGAAGAAAAGCCCATTTATGCCGATAAAACATATCAGCCAGAGCCTCAAGTTGGAGAAGAATCATGGACTGATACTGATGGAACAAATGAAAAGTTTGGTGGAAGAGCCCTTAAACCAGCTACCAACATGAAGCCATGCTACGGGTCTTTTGCAAGACCTACAAACATAAAAGGGGGCCAAGCTAAAAACAGAAAAGTAAAACCAACAACCGAAGGAGGGGTTGAAACTGAGGAACCAGATATTGATATGGAATTTTTCGATGGTAGAGA…	B3
