# Supplementary material for: Molecular subtypes of Adenovirus-associated acute respiratory infection outbreak in children in Northern Vietnam and risk factors of more severe cases
Source: PLoS Negl Trop Dis. 2023 Nov 7;17(11):e0011311. doi: 10.1371/journal.pntd.0011311 (PMC10655982; doi:10.1371/journal.pntd.0011311)
Supplement: S2 Data — (XLSX) [file pntd.0011311.s004.xlsx]

## Sheet: Figure 2
id	type	lower.respiratory	severe.pneumonia	day_of_treatment	wbc.w	neu.wc	lym.wc
VMAD069	B3	No	No	4	NA	NA	NA
VMAD029	B3	No	No	NA	16.7	10.9051	3.507
VMAD002	B3	No	No	3	18.7	9.0882	6.7881
VMAD071	B3	Yes	No	6	NA	NA	NA
VMAD055	B3	No	No	7	8.1	4.8114	2.4381
VMAD070	B3	Yes	Yes	6	11.4	5.6658	4.1952
VMAD095	B3	No	No	4	19	14.858	2.774
VMAD044	B3	No	No	7	11.4	6.4524	3.0552
VMAD082	B3	No	No	5	30.2	16.308	7.5802
VMAD032	B3	No	No	NA	NA	NA	NA
VMAD047	B3	Yes	No	NA	9.2	2.6404	5.3544
VMAD041	B3	No	No	2	18.2	13.3406	2.1476
VMAD008	B7	Yes	No	10	3.1	1.1377	1.8538
VMAD015	B3	No	No	4	19	NA	NA
VMAD018	B3	Yes	No	5	24.9	21.3891	1.5687
VMAD026	B3	Yes	Yes	NA	25.3	19.481	4.4022
VMAD053	B3	No	No	NA	NA	NA	NA
VMAD065	B3	No	No	5	NA	NA	NA
VMAD063	B3	No	No	4	17.6	10.032	4.752
VMAD076	B3	No	No	3	9.7	4.1904	4.5299
VMAD081	B7	Yes	Yes	10	2.9	1.1745	1.5486
VMAD080	B3	Yes	No	4	17.4	10.3182	4.1934
VMAD084	B3	No	No	3	22.3	16.1229	3.3896
VMAD090	B3	No	No	4	23.8	17.7548	3.3082
VMAD092	B7	No	No	NA	16.3	6.3733	8.1011
VMAD013	B3	No	No	NA	12.1	10.0793	1.1132
VMAD059	B3	No	No	4	11.4	7.7406	2.3142
VMAD096	B3	No	No	5	NA	NA	NA
VMAD003	B3	No	No	0	17.2	13.0548	2.2876
VMAD089	B7	No	No	NA	10.7	6.9764	2.3219
VMAD098	B3	No	No	NA	NA	NA	NA
VMAD004	B7	No	No	0	6.9	3.2637	3.0291
VMAD012	B3	Yes	No	0	10.5	7.1715	2.037
VMAD020	B3	Yes	No	4	17	NA	NA
VMAD087	B3	No	No	4	8.8	5.1832	2.7984
VMAD054	B3	No	No	5	NA	NA	NA
VMAD027	B3	No	No	NA	NA	NA	NA
VMAD067	B3	Yes	No	5	16.2	11.1618	3.2238
VMAD036	B3	No	No	6	12.7	8.5344	2.9337
VMAD006	B7	Yes	No	6	8.7	2.9667	4.0455
VMAD062	B3	No	No	NA	17.2	11.094	3.526
VMAD073	B3	Yes	No	NA	6.6	4.2306	1.2408
VMAD005	B3	No	No	5	12.1	8.5063	2.0449
VMAD022	B7	No	No	NA	NA	NA	NA
VMAD046	B3	No	No	8	16.9	12.0328	2.6364
VMAD077	B3	No	No	4	13.3	8.8578	2.8861
VMAD052	B3	No	No	5	NA	NA	NA
VMAD042	B3	No	No	4	25.4	20.8534	1.8034
VMAD014	B3	No	No	6	36.5	29.638	3.1025
VMAD085	B3	No	No	NA	14.4	11.448	1.6848
VMAD048	B3	No	No	NA	NA	NA	NA
VMAD093	B3	No	No	NA	8.2	4.9774	2.1976
VMAD011	B3	Yes	Yes	9	14.3	10.5248	1.9448
VMAD021	B3	No	No	6	14.5	9.6425	2.7695
VMAD102	B3	No	No	3	12	8.16	NA
VMAD019	B3	Yes	No	6	8.4	5.292	2.3688
VMAD064	B3	No	No	3	17.5	9.625	5.4075
VMAD100	B3	Yes	No	5	20.7	13.0824	5.175
VMAD086	B7	No	No	6	4.2	1.8396	1.7892
VMAD023	B3	No	No	5	11.8	8.673	2.1948
VMAD034	B3	No	No	NA	NA	NA	NA
VMAD025	B3	No	No	NA	NA	NA	NA
VMAD039	B7	No	No	5	12.1	6.3041	3.5332
VMAD043	B3	No	No	6	9.5	6.9825	1.691
VMAD097	B7	No	No	6	10.1	2.5856	6.1206
VMAD060	B3	No	No	NA	16.9	13.4862	1.859
VMAD031	B3	No	No	5	17.5	13.8075	2.1525
VMAD088	B3	No	No	5	11.6	7.6444	2.842
VMAD010	B3	No	No	7	13.7	9.6859	1.6988
VMAD016	B3	No	No	NA	NA	NA	NA
VMAD033	B3	Yes	No	NA	13.5	8.1405	3.2805
VMAD057	B7	Yes	No	4	13.4	8.8306	3.6716
VMAD068	B3	Yes	No	5	8.5	4.862	2.754
VMAD061	B3	No	No	NA	13.9	7.4226	4.4758
VMAD051	C2	No	No	4	16.8	9.9792	4.3344
VMAD066	B3	No	No	NA	NA	NA	NA
VMAD078	B3	No	No	NA	18.7	9.5931	6.6759
VMAD028	B3	No	No	NA	16	8.544	5.792
VMAD091	B3	No	No	NA	20.3	10.9417	6.1103
VMAD083	B3	No	No	5	15.6	12.5268	2.0436
VMAD099	B3	Yes	No	5	22.3	16.9703	2.9213
VMAD074	B3	No	No	NA	NA	NA	NA
VMAD075	B3	No	No	6	19	11.115	5.415
VMAD024	B3	No	No	5	NA	NA	NA
VMAD045	B7	No	No	5	13	6.591	4.342
VMAD030	B3	No	No	NA	6.9	1.9941	3.7812
VMAD058	B3	No	No	10	39.6	26.2152	8.7912
VMAD056	B3	No	No	4	15.8	9.322	4.5346
VMAD017	B3	Yes	No	6	14.9	6.6454	6.6752
VMAD001	B3	No	No	4	14.8	9.6348	2.96
VMAD094	B3	Yes	Yes	13	13.8	11.247	1.7802
VMAD040	B7	No	No	4	10.9	5.0358	3.1501
VMAD035	B3	No	No	NA	NA	NA	NA
VMAD007	B7	No	No	3	10.6	5.194	4.187
VMAD037	B3	Yes	No	NA	25.2	17.262	6.2496
VMAD050	B3	No	No	NA	12.8	6.2848	4.8256
VMAD038	B7	Yes	No	6	8.8	3.7048	4.4088
